# Supplementary material for: Communication between DNA polymerases and Replication Protein A within the archaeal replisome
Source: Nat Commun. 2024 Dec 30;15:10926. doi: 10.1038/s41467-024-55365-w (PMC11686378; doi:10.1038/s41467-024-55365-w)
Supplement: Supplementary file 4 — Source data [file 41467_2024_55365_MOESM4_ESM.xlsx]

## Sheet: Fig3a
	on his-Primase
time (s)	10µM RPA	10µM ΔWH
1	0.294	0.011
11	2.357	0.064
21	2.548	0.069
31	2.651	0.077
41	2.725	0.084
51	2.77	0.083
61	2.815	0.091
71	2.851	0.085
81	2.875	0.093
91	2.904	0.093
101	2.924	0.092
111	2.95	0.097
121	2.969	0.095
131	2.985	0.1
141	3.001	0.099
151	3.015	0.101
161	3.027	0.098
171	3.034	0.101
181	3.046	0.096
191	3.061	0.104
201	3.069	0.099
211	3.082	0.104
221	3.091	0.103
231	3.094	0.106
241	3.104	0.1
251	3.111	0.103
261	3.123	0.102
271	3.132	0.105
281	3.138	0.104
291	3.148	0.106
301	3.155	0.107
311	3.157	0.104
321	3.167	0.11
331	3.169	0.102
341	3.173	0.103
351	3.181	0.104
361	3.185	0.105
371	3.196	0.109
381	3.199	0.11
391	3.2	0.106
401	3.201	0.106
411	3.204	0.103
421	3.206	0.104
431	3.216	0.104
441	3.219	0.104
451	3.223	0.105
461	3.227	0.105
471	3.233	0.109
481	3.235	0.105
491	3.239	0.107
501	3.246	0.105
511	3.246	0.11
521	3.253	0.106
531	3.253	0.105
541	3.26	0.106
551	3.26	0.107
561	3.266	0.109
571	3.262	0.102
581	3.27	0.108
591	3.269	0.103
601	3.272	0.105
611	3.276	0.102
621	3.279	0.11
631	3.279	0.104
641	3.282	0.105
651	3.289	0.106
661	3.288	0.106
671	3.293	0.105
681	3.297	0.108
691	3.297	0.104
701	3.291	0.104
711	3.301	0.105
721	3.302	0.106
731	3.299	0.1
741	3.3	0.103
751	3.308	0.104
761	3.315	0.106
771	3.314	0.107
781	3.313	0.1
791	3.317	0.103
801	3.317	0.102
811	3.32	0.108
821	3.321	0.1
831	3.322	0.103
841	3.324	0.104
851	3.326	0.102
861	3.326	0.104
871	3.326	0.105
881	3.33	0.102
891	3.333	0.102
901	3.335	0.105
911	3.334	0.104
921	3.336	0.105
931	3.342	0.104
941	3.341	0.105
951	3.341	0.1
961	3.346	0.104
971	3.348	0.105
981	3.346	0.105
991	3.35	0.104
1001	3.352	0.104
1011	3.355	0.106
1021	3.356	0.105
1031	3.357	0.102
1041	3.354	0.1
1051	3.361	0.104
1061	3.363	0.104
1071	3.363	0.106
1081	3.367	0.108
1091	3.365	0.104
1101	3.364	0.101
1111	3.369	0.108
1121	3.369	0.105
1131	3.37	0.107
1141	3.373	0.101
1151	3.374	0.105
1161	3.378	0.107
1171	3.374	0.104
1181	3.375	0.101
1191	3.376	0.105
1201	3.382	0.107
1211	3.376	0.104
1221	3.381	0.104
1231	3.385	0.102
1241	3.384	0.105
1251	3.383	0.102
1261	3.387	0.106
1271	3.386	0.103
1281	3.385	0.102
1291	3.389	0.103
1301	3.391	0.107
1311	3.39	0.1
1321	3.392	0.107
1331	3.394	0.103
1341	3.39	0.105
1351	3.395	0.107
1361	3.394	0.103
1371	3.398	0.105
1381	3.401	0.107
1391	3.4	0.104
1401	3.399	0.103
1411	3.404	0.103
1421	3.401	0.105
1431	3.403	0.107
1441	3.403	0.104
1451	3.408	0.106
1461	3.405	0.103
1471	3.404	0.104
1481	3.404	0.104
1491	3.408	0.103
1501	3.403	0.099
1511	3.409	0.102
1521	3.411	0.103
1531	3.414	0.106
1541	3.411	0.101
1551	3.412	0.103
1561	3.412	0.1
1571	3.416	0.106
1581	3.417	0.104
1591	3.413	0.101
1601	3.419	0.103
1611	3.416	0.105
1621	3.42	0.1
1631	3.421	0.1
1641	3.421	0.101
1651	3.424	0.102
1661	3.427	0.107
1671	3.424	0.101
1681	3.426	0.106
1691	3.428	0.102
1701	3.427	0.105
1711	3.424	0.097
1721	3.427	0.105
1731	3.425	0.101
1741	3.43	0.109
1751	3.431	0.102
1761	3.434	0.102
1771	3.43	0.102
1781	3.438	0.109
1791	3.432	0.104
1801	3.427	0.098
1811	3.32	0.08
1821	3.273	0.078
1831	3.245	0.076
1841	3.213	0.067
1851	3.189	0.066
1861	3.17	0.065
1871	3.15	0.064
1881	3.137	0.062
1891	3.122	0.066
1901	3.106	0.061
1911	3.097	0.065
1921	3.086	0.065
1931	3.069	0.058
1941	3.058	0.057
1951	3.048	0.058
1961	3.039	0.062
1971	3.032	0.06
1981	3.022	0.062
1991	3.013	0.059
2001	3	0.059
2011	2.994	0.059
2021	2.985	0.059
2031	2.98	0.059
2041	2.971	0.06
2051	2.961	0.058
2061	2.957	0.061
2071	2.948	0.058
2081	2.947	0.056
2091	2.937	0.056
2101	2.928	0.055
2111	2.922	0.055
2121	2.917	0.058
2131	2.913	0.06
2141	2.903	0.058
2151	2.898	0.053
2161	2.893	0.056
2171	2.888	0.056
2181	2.881	0.058
2191	2.873	0.056
2201	2.871	0.056
2211	2.865	0.057
2221	2.859	0.053
2231	2.856	0.058
2241	2.845	0.053
2251	2.842	0.053
2261	2.84	0.055
2271	2.833	0.052
2281	2.831	0.056
2291	2.825	0.053
2301	2.82	0.052
2311	2.815	0.053
2321	2.811	0.054
2331	2.804	0.056
2341	2.802	0.053
2351	2.798	0.054
2361	2.796	0.053
2371	2.788	0.052
2381	2.783	0.053
2391	2.776	0.051

## Sheet: Fig3b
	on RPA-ssDNA	on RPAΔWH-ssDNA
time	PriSL 12,5 nM	PriSL 12,5 nM
0	0.0138942	-0.00541322
0.2	0.0192977	-0.0123331
0.4	0.0318517	-0.00211895
0.6	0.0354787	-0.00019742
0.8	0.0337735	-0.00030275
1	0.0555762	-0.00448403
1.2	0.0551649	0.00136512
1.4	0.0583981	-0.00178512
1.6	0.0737554	0.00431754
1.8	0.0761508	-0.00012008
2	0.0828778	0.00332594
2.2	0.0823399	0.00526721
2.4	0.0877265	-0.00350102
2.6	0.0969018	0.004429
2.8	0.100919	0.0136377
3	0.0973827	0.00604422
3.2	0.105936	-0.00634372
3.4	0.110711	0.00329422
3.6	0.112234	0.0134903
3.8	0.112544	0.00789274
4	0.126313	0.00051946
4.2	0.131399	0.00934592
4.4	0.129487	0.00424753
4.6	0.136639	0.00979628
4.8	0.147429	0.0142521
5	0.137103	0.0128281
5.2	0.145182	0.0106738
5.4	0.15491	0.0192397
5.6	0.159212	0.00760278
5.8	0.151464	0.0179299
6	0.16258	0.0224025
6.2	0.167461	0.00964765
6.4	0.17442	0.0169808
6.6	0.170364	0.0228288
6.8	0.171169	0.0225248
7	0.187684	0.0166555
7.2	0.182047	0.0184481
7.4	0.18489	0.0266342
7.6	0.182721	0.0179942
7.8	0.185032	0.0198036
8	0.194846	0.0229825
8.2	0.197078	0.017335
8.4	0.199484	0.0241391
8.6	0.204654	0.0195044
8.8	0.197713	0.0238035
9	0.20872	0.0205332
9.2	0.211689	0.0221321
9.4	0.206559	0.0230636
9.6	0.207725	0.0215685
9.8	0.222569	0.0229333
10	0.212365	0.0232648
10.2	0.212661	0.0334265
10.4	0.222935	0.0344433
10.6	0.221598	0.0257311
10.8	0.23129	0.0204046
11	0.229125	0.0295607
11.2	0.230795	0.0294136
11.4	0.23544	0.0258535
11.6	0.234839	0.0261456
11.8	0.232033	0.0325835
12	0.236624	0.027035
12.2	0.241485	0.0304983
12.4	0.241576	0.0310564
12.6	0.234701	0.0337859
12.8	0.254255	0.0338929
13	0.247829	0.0304037
13.2	0.248847	0.0344532
13.4	0.247358	0.0333338
13.6	0.251164	0.0378182
13.8	0.253281	0.0315935
14	0.253237	0.0396838
14.2	0.253324	0.0407659
14.4	0.262599	0.0325808
14.6	0.271784	0.033002
14.8	0.262636	0.0393457
15	0.257664	0.0357362
15.2	0.274785	0.0364442
15.4	0.271586	0.0356779
15.6	0.270135	0.0409767
15.8	0.277756	0.0350803
16	0.286212	0.0387432
16.2	0.27183	0.0352125
16.4	0.275885	0.0370381
16.6	0.279905	0.0384578
16.8	0.286219	0.0313299
17	0.283123	0.035418
17.2	0.283586	0.0399181
17.4	0.282974	0.0340883
17.6	0.287252	0.039092
17.8	0.288469	0.0477855
18	0.280076	0.044142
18.2	0.287124	0.0378672
18.4	0.303813	0.0382359
18.6	0.290312	0.0443516
18.8	0.29135	0.0384778
19	0.304784	0.0382221
19.2	0.292921	0.0359689
19.4	0.297916	0.0402351
19.6	0.30953	0.0443979
19.8	0.305553	0.0441499
20	0.301782	0.0435
20.2	0.305498	0.050328
20.4	0.308928	0.0386566
20.6	0.30303	0.0392893
20.8	0.304909	0.0468153
21	0.311921	0.0465915
21.2	0.31593	0.0434466
21.4	0.317233	0.0379084
21.6	0.315045	0.0447769
21.8	0.308115	0.0402005
22	0.320744	0.0353473
22.2	0.317973	0.0389938
22.4	0.316285	0.0439187
22.6	0.321906	0.0527553
22.8	0.324887	0.0390923
23	0.321375	0.0497133
23.2	0.318474	0.0510537
23.4	0.332439	0.0524822
23.6	0.326211	0.0432222
23.8	0.323415	0.0466044
24	0.33151	0.0505661
24.2	0.330994	0.047565
24.4	0.335171	0.0438248
24.6	0.333243	0.0434308
24.8	0.33553	0.0479265
25	0.338184	0.048001
25.2	0.338517	0.0492698
25.4	0.333667	0.049841
25.6	0.336574	0.041709
25.8	0.338989	0.045381
26	0.332795	0.0477682
26.2	0.34174	0.0479296
26.4	0.344381	0.0488953
26.6	0.350841	0.0387718
26.8	0.340583	0.0518996
27	0.351569	0.052219
27.2	0.344042	0.0460422
27.4	0.347001	0.0472092
27.6	0.350856	0.052611
27.8	0.362131	0.0544836
28	0.360363	0.055311
28.2	0.349171	0.0508786
28.4	0.358099	0.0538152
28.6	0.354565	0.0482418
28.8	0.356268	0.0546714
29	0.357283	0.0483466
29.2	0.35184	0.0511623
29.4	0.361693	0.0594144
29.6	0.361742	0.0568024
29.8	0.354311	0.059815
30	0.3635	0.0512728
30.2	0.363876	0.0581077
30.4	0.358309	0.051124
30.6	0.365145	0.0536924
30.8	0.371702	0.0542458
31	0.368991	0.0517739
31.2	0.364398	0.0547887
31.4	0.376835	0.057414
31.6	0.364495	0.0547609
31.8	0.374655	0.0495067
32	0.37224	0.059625
32.2	0.364168	0.0490741
32.4	0.373049	0.0552854
32.6	0.375534	0.0522087
32.8	0.365691	0.0448243
33	0.373574	0.0566403
33.2	0.382172	0.0575271
33.4	0.374501	0.0554848
33.6	0.380856	0.0474998
33.8	0.382625	0.0567766
34	0.383223	0.0540117
34.2	0.375203	0.0529656
34.4	0.385088	0.0577352
34.6	0.394085	0.0566001
34.8	0.386091	0.0582327
35	0.38035	0.0604973
35.2	0.389409	0.0597297
35.4	0.393873	0.0544731
35.6	0.388162	0.0555745
35.8	0.395932	0.0567613
36	0.390353	0.0652417
36.2	0.398248	0.0619983
36.4	0.392659	0.0591427
36.6	0.391677	0.0549091
36.8	0.399863	0.0600957
37	0.407069	0.0547117
37.2	0.388922	0.0595748
37.4	0.392277	0.0662244
37.6	0.401927	0.0582335
37.8	0.399529	0.0573812
38	0.400037	0.0567877
38.2	0.403671	0.058405
38.4	0.399094	0.0639825
38.6	0.401706	0.0542908
38.8	0.408825	0.061366
39	0.40505	0.0665417
39.2	0.410674	0.0566153
39.4	0.401637	0.0591701
39.6	0.409587	0.0618417
39.8	0.414803	0.0587411
40	0.409771	0.056602
40.2	0.41102	0.0578538
40.4	0.406847	0.0654095
40.6	0.413206	0.0627613
40.8	0.41211	0.0543398
41	0.412137	0.0538498
41.2	0.416812	0.0641324
41.4	0.416308	0.060369
41.6	0.414338	0.0620961
41.8	0.409279	0.062482
42	0.42103	0.0678392
42.2	0.421646	0.0654607
42.4	0.406963	0.0593368
42.6	0.427189	0.0675093
42.8	0.420395	0.0629075
43	0.426771	0.0603398
43.2	0.417288	0.0693872
43.4	0.419807	0.064741
43.6	0.41783	0.0587739
43.8	0.424249	0.065624
44	0.419978	0.0575286
44.2	0.422863	0.0719248
44.4	0.432572	0.0659711
44.6	0.427434	0.0622716
44.8	0.423379	0.0624519
45	0.431072	0.0691039
45.2	0.43481	0.0601995
45.4	0.426827	0.0608938
45.6	0.422101	0.064685
45.8	0.429364	0.0730747
46	0.434629	0.0634239
46.2	0.434644	0.070197
46.4	0.436766	0.0629646
46.6	0.43439	0.0709571
46.8	0.43666	0.0631618
47	0.43573	0.0706261
47.2	0.433315	0.0751276
47.4	0.449625	0.0720717
47.6	0.431402	0.0679528
47.8	0.429756	0.0717359
48	0.436703	0.0693286
48.2	0.445512	0.0635148
48.4	0.440469	0.0726015
48.6	0.441914	0.0667786
48.8	0.440406	0.0685944
49	0.45223	0.0607299
49.2	0.449082	0.0685554
49.4	0.440063	0.0647762
49.6	0.440779	0.0639268
49.8	0.446664	0.0682833
50	0.442626	0.0655308
50.2	0.445895	0.0625818
50.4	0.452688	0.0646713
50.6	0.446631	0.0703954
50.8	0.453147	0.0675716
51	0.457273	0.0713001
51.2	0.450508	0.070789
51.4	0.453223	0.0658129
51.6	0.44983	0.0713261
51.8	0.456342	0.0658936
52	0.454202	0.0715691
52.2	0.451042	0.0670116
52.4	0.458277	0.0753796
52.6	0.461638	0.0759972
52.8	0.45528	0.0636622
53	0.458356	0.0722595
53.2	0.461318	0.0723912
53.4	0.451285	0.0745693
53.6	0.462343	0.0677498
53.8	0.456975	0.0711042
54	0.456475	0.0666343
54.2	0.473657	0.0635838
54.4	0.450669	0.066285
54.6	0.460032	0.0732267
54.8	0.462196	0.0737101
55	0.4638	0.0760804
55.2	0.461131	0.0657564
55.4	0.468547	0.0751284
55.6	0.463612	0.0721631
55.8	0.466417	0.0749321
56	0.462322	0.0696317
56.2	0.471918	0.07081
56.4	0.464009	0.0704902
56.6	0.462213	0.0650922
56.8	0.465428	0.0758373
57	0.472644	0.0705206
57.2	0.47878	0.0677006
57.4	0.471089	0.0681615
57.6	0.466262	0.075655
57.8	0.47672	0.0680395
58	0.472435	0.0721718
58.2	0.471559	0.0719192
58.4	0.473926	0.0693879
58.6	0.487136	0.0722331
58.8	0.478178	0.0653922
59	0.471001	0.0630677
59.2	0.478563	0.0721966
59.4	0.47729	0.0727974
59.6	0.47544	0.0690371
59.8	0.477073	0.0702636
60	0.479596	0.0697201
60.2	0.480037	0.0731277
60.4	0.48574	0.073714
60.6	0.479324	0.0730607
60.8	0.480875	0.0750621
61	0.480885	0.0704453
61.2	0.482073	0.0747795
61.4	0.484568	0.0770484
61.6	0.485058	0.0726257
61.8	0.481501	0.0761895
62	0.48474	0.0708759
62.2	0.488469	0.0725927
62.4	0.490374	0.0662988
62.6	0.480919	0.0789989
62.8	0.485636	0.075307
63	0.491565	0.0778268
63.2	0.492002	0.07352
63.4	0.489304	0.0717369
63.6	0.489943	0.0745891
63.8	0.494831	0.0720315
64	0.489889	0.0721267
64.2	0.485313	0.0711609
64.4	0.499423	0.0794142
64.6	0.494864	0.0689804
64.8	0.493582	0.0743656
65	0.489786	0.0771494
65.2	0.492936	0.0682924
65.4	0.493129	0.0840525
65.6	0.490337	0.0653624
65.8	0.493197	0.0739868
66	0.505826	0.079751
66.2	0.494152	0.0756216
66.4	0.498326	0.074756
66.6	0.500334	0.0745364
66.8	0.505745	0.0764067
67	0.49421	0.0754591
67.2	0.502561	0.073722
67.4	0.502727	0.0755227
67.6	0.49584	0.0734623
67.8	0.501969	0.0789522
68	0.504174	0.0727373
68.2	0.506378	0.0767141
68.4	0.509063	0.0703978
68.6	0.50214	0.0758429
68.8	0.50601	0.0751396
69	0.506065	0.0715554
69.2	0.510434	0.0699537
69.4	0.50271	0.0768051
69.6	0.50758	0.0760384
69.8	0.514042	0.0737519
70	0.503668	0.0710215
70.2	0.510929	0.0709233
70.4	0.510065	0.0863299
70.6	0.514852	0.081493
70.8	0.511734	0.0839019
71	0.512433	0.0764062
71.2	0.510106	0.077332
71.4	0.516578	0.0743154
71.6	0.511552	0.0750014
71.8	0.51427	0.0777705
72	0.519168	0.0786107
72.2	0.513291	0.0786984
72.4	0.512835	0.0743213
72.6	0.510204	0.0729662
72.8	0.522061	0.080336
73	0.516247	0.0774937
73.2	0.512482	0.0801102
73.4	0.525499	0.0795184
73.6	0.525381	0.0827845
73.8	0.511817	0.0719098
74	0.514946	0.0796644
74.2	0.52647	0.0840762
74.4	0.520851	0.0708528
74.6	0.52396	0.0725264
74.8	0.520583	0.0848845
75	0.518724	0.0752695
75.2	0.524634	0.0763741
75.4	0.527364	0.0789844
75.6	0.513561	0.0799304
75.8	0.533013	0.0814411
76	0.529126	0.0742207
76.2	0.529045	0.0717252
76.4	0.523326	0.0772817
76.6	0.526203	0.082145
76.8	0.530436	0.0746804
77	0.527478	0.0760834
77.2	0.534201	0.0829894
77.4	0.526209	0.0787877
77.6	0.528876	0.0804741
77.8	0.531706	0.0817892
78	0.530869	0.0866191
78.2	0.536615	0.0784144
78.4	0.529675	0.0801001
78.6	0.529709	0.0867792
78.8	0.535944	0.0851928
79	0.53048	0.0809225
79.2	0.527204	0.0859333
79.4	0.531491	0.0747163
79.6	0.531348	0.086176
79.8	0.537413	0.0692475
80	0.533804	0.0817743
80.2	0.536199	0.0883571
80.4	0.532876	0.0836979
80.6	0.528982	0.074899
80.8	0.541003	0.0814238
81	0.545037	0.0824135
81.2	0.532785	0.0786203
81.4	0.545967	0.0765082
81.6	0.548921	0.0804001
81.8	0.541187	0.0850737
82	0.538682	0.0733703
82.2	0.541021	0.0820507
82.4	0.547949	0.0830271
82.6	0.533301	0.0849457
82.8	0.543762	0.0792935
83	0.547057	0.0785794
83.2	0.547233	0.0767602
83.4	0.538319	0.0835468
83.6	0.544113	0.0753247
83.8	0.55118	0.0718485
84	0.545273	0.0861181
84.2	0.539901	0.0816182
84.4	0.542103	0.0709804
84.6	0.558456	0.0814691
84.8	0.547881	0.0784392
85	0.541566	0.0841639
85.2	0.549217	0.0877301
85.4	0.555612	0.085961
85.6	0.54234	0.0893508
85.8	0.553004	0.0805602
86	0.56067	0.0866426
86.2	0.545968	0.0870669
86.4	0.548954	0.0892667
86.6	0.547227	0.0830422
86.8	0.558317	0.0834927
87	0.546781	0.0851372
87.2	0.545517	0.0859487
87.4	0.55298	0.0800555
87.6	0.552045	0.0873886
87.8	0.553891	0.0863058
88	0.555062	0.0879849
88.2	0.564036	0.0818738
88.4	0.560795	0.0837115
88.6	0.555067	0.0825531
88.8	0.562114	0.082121
89	0.567636	0.0800388
89.2	0.558099	0.087772
89.4	0.557451	0.0875097
89.6	0.566977	0.0836757
89.8	0.559734	0.0806114
90	0.553628	0.0861838
90.2	0.568078	0.0832841
90.4	0.56137	0.0841791
90.6	0.561668	0.0798343
90.8	0.557708	0.0845261
91	0.560522	0.0806219
91.2	0.565327	0.0834532
91.4	0.568864	0.0902069
91.6	0.564143	0.0830791
91.8	0.5684	0.084501
92	0.569618	0.0889791
92.2	0.571537	0.0878192
92.4	0.559051	0.0827312
92.6	0.568987	0.0874308
92.8	0.565025	0.0926978
93	0.560888	0.0808357
93.2	0.568333	0.0872866
93.4	0.562538	0.0871238
93.6	0.574954	0.0862559
93.8	0.570699	0.0893481
94	0.567239	0.0827706
94.2	0.571651	0.0777951
94.4	0.569831	0.0906997
94.6	0.566607	0.0913515
94.8	0.56786	0.0809251
95	0.585391	0.0841408
95.2	0.570234	0.0943856
95.4	0.57474	0.0891048
95.6	0.57293	0.0879949
95.8	0.578038	0.0855257
96	0.573737	0.0929299
96.2	0.574766	0.0828679
96.4	0.579786	0.0798251
96.6	0.57805	0.0836259
96.8	0.56813	0.0905828
97	0.577827	0.0866924
97.2	0.580798	0.0856679
97.4	0.571899	0.0879099
97.6	0.580376	0.0931089
97.8	0.57531	0.0885405
98	0.577738	0.090789
98.2	0.572861	0.0939661
98.4	0.573035	0.0893368
98.6	0.580608	0.0857518
98.8	0.590017	0.0938071
99	0.582451	0.095054
99.2	0.577602	0.0802873
99.4	0.585819	0.0870983
99.6	0.581156	0.0957816
99.8	0.57485	0.0909125
100	0.583219	0.0912243
100.2	0.590202	0.0891862
100.4	0.58373	0.0899426
100.6	0.582351	0.0872692
100.8	0.592163	0.0890692
101	0.586227	0.0914315
101.2	0.581996	0.0947259
101.4	0.584079	0.091513
101.6	0.588979	0.0869835
101.8	0.590283	0.0912556
102	0.591042	0.0925349
102.2	0.586515	0.0945106
102.4	0.59581	0.0889791
102.6	0.593771	0.0976372
102.8	0.592723	0.0974213
103	0.586211	0.090223
103.2	0.598101	0.0912543
103.4	0.58607	0.0920893
103.6	0.586693	0.0858784
103.8	0.586841	0.0843414
104	0.587909	0.0898695
104.2	0.593274	0.092523
104.4	0.597651	0.0900258
104.6	0.585812	0.0823666
104.8	0.5896	0.0859553
105	0.593324	0.0973837
105.2	0.594833	0.0897399
105.4	0.588116	0.0864791
105.6	0.586886	0.0905534
105.8	0.59498	0.102607
106	0.600298	0.0924061
106.2	0.610484	0.0845969
106.4	0.599502	0.101203
106.6	0.597002	0.08796
106.8	0.594553	0.0883624
107	0.601093	0.0922427
107.2	0.59242	0.0931818
107.4	0.60462	0.0878159
107.6	0.600741	0.0872358
107.8	0.596433	0.0938615
108	0.597729	0.0882407
108.2	0.604516	0.093596
108.4	0.605173	0.0900109
108.6	0.587999	0.0928926
108.8	0.602193	0.0929583
109	0.606402	0.0871776
109.2	0.612054	0.0906646
109.4	0.599448	0.094717
109.6	0.604123	0.0956704
109.8	0.598673	0.0892642
110	0.61124	0.0874295
110.2	0.594017	0.0896193
110.4	0.601463	0.0849877
110.6	0.606765	0.0894426
110.8	0.600375	0.0903922
111	0.595873	0.0938792
111.2	0.608456	0.0887513
111.4	0.611911	0.0891215
111.6	0.599778	0.086383
111.8	0.604067	0.0880671
112	0.607975	0.0844646
112.2	0.610758	0.0933794
112.4	0.60924	0.0929264
112.6	0.603299	0.0909437
112.8	0.610168	0.0897291
113	0.615251	0.0960808
113.2	0.613884	0.100153
113.4	0.610351	0.0929131
113.6	0.609766	0.0935228
113.8	0.610388	0.0919586
114	0.609413	0.0986656
114.2	0.612794	0.0908678
114.4	0.61705	0.0949011
114.6	0.611428	0.0975411
114.8	0.615599	0.0973103
115	0.621583	0.0867432
115.2	0.606505	0.0872389
115.4	0.611989	0.0972629
115.6	0.616556	0.0972044
115.8	0.616497	0.0927873
116	0.615131	0.0873161
116.2	0.618165	0.0983604
116.4	0.616063	0.08708
116.6	0.613818	0.0906793
116.8	0.612849	0.0919885
117	0.612845	0.0848238
117.2	0.614672	0.0853076
117.4	0.627195	0.0892171
117.6	0.611811	0.0989867
117.8	0.616403	0.0926487
118	0.627705	0.0916559
118.2	0.618497	0.092033
118.4	0.615782	0.101189
118.6	0.626845	0.0986767
118.8	0.628004	0.0947483
119	0.615912	0.0912642
119.2	0.626094	0.0938525
119.4	0.61736	0.0991172
119.6	0.631336	0.0926846
119.8	0.620713	0.0897663
120	0.622962	0.0951673
120.2	0.627409	0.0920114
120.4	0.626424	0.0883281
120.6	0.622098	0.10218
120.8	0.625232	0.0950649
121	0.626416	0.0893107
121.2	0.628973	0.0832137
121.4	0.622242	0.0929159
121.6	0.631932	0.0975972
121.8	0.63075	0.0953076
122	0.623301	0.0973775
122.2	0.63599	0.100692
122.4	0.623583	0.0968066
122.6	0.631627	0.0850432
122.8	0.629531	0.0980349
123	0.636237	0.103774
123.2	0.62987	0.10167
123.4	0.629062	0.0956402
123.6	0.628258	0.0959752
123.8	0.633699	0.0996535
124	0.633698	0.0983016
124.2	0.637268	0.0933262
124.4	0.630744	0.0993587
124.6	0.634111	0.0978747
124.8	0.641262	0.0999172
125	0.636932	0.0939391
125.2	0.627688	0.0990886
125.4	0.639399	0.0980395
125.6	0.647735	0.0911093
125.8	0.632252	0.0992492
126	0.636926	0.0959656
126.2	0.635946	0.0966372
126.4	0.63571	0.0964114
126.6	0.628719	0.0976943
126.8	0.640845	0.0969495
127	0.636594	0.0983729
127.2	0.633793	0.101552
127.4	0.632313	0.0990455
127.6	0.639724	0.100112
127.8	0.638303	0.0938457
128	0.637836	0.1045
128.2	0.640962	0.0948666
128.4	0.636573	0.0918915
128.6	0.641925	0.0954951
128.8	0.636485	0.0930196
129	0.639727	0.100065
129.2	0.647314	0.0994898
129.4	0.641914	0.0881679
129.6	0.642788	0.0977038
129.8	0.64507	0.0931291
130	0.650375	0.0966947
130.2	0.63853	0.0967761
130.4	0.645859	0.0961844
130.6	0.647649	0.102286
130.8	0.64255	0.0996251
131	0.644283	0.096549
131.2	0.641796	0.099019
131.4	0.649884	0.101748
131.6	0.643376	0.092317
131.8	0.643762	0.0967484
132	0.656159	0.0991702
132.2	0.648801	0.0916579
132.4	0.641427	0.0906226
132.6	0.649613	0.098808
132.8	0.652767	0.10067
133	0.654943	0.0990664
133.2	0.648669	0.0976184
133.4	0.642147	0.0987045
133.6	0.6555	0.101681
133.8	0.65526	0.0958014
134	0.645272	0.09732
134.2	0.659483	0.0945146
134.4	0.652815	0.0984039
134.6	0.658593	0.0932049
134.8	0.651737	0.0966264
135	0.653426	0.101834
135.2	0.651342	0.0943829
135.4	0.656755	0.0956744
135.6	0.648543	0.100009
135.8	0.653838	0.0925607
136	0.658593	0.101945
136.2	0.655376	0.100028
136.4	0.651349	0.0986794
136.6	0.661252	0.0978118
136.8	0.654171	0.0959757
137	0.64652	0.0988943
137.2	0.66015	0.104726
137.4	0.656058	0.100865
137.6	0.658936	0.101664
137.8	0.659587	0.102236
138	0.666988	0.103207
138.2	0.661507	0.0962087
138.4	0.654072	0.0982004
138.6	0.656101	0.105998
138.8	0.664705	0.105396
139	0.668794	0.0934252
139.2	0.649915	0.0979913
139.4	0.664719	0.106296
139.6	0.661643	0.100833
139.8	0.668149	0.0984053
140	0.655254	0.0976513
140.2	0.661696	0.101112
140.4	0.663538	0.105122
140.6	0.654476	0.0952253
140.8	0.65738	0.0958313
141	0.664868	0.0962206
141.2	0.65703	0.0965152
141.4	0.657319	0.0975358
141.6	0.672364	0.102655
141.8	0.669653	0.102148
142	0.667412	0.0942951
142.2	0.664013	0.0988425
142.4	0.667489	0.102277
142.6	0.666917	0.0952901
142.8	0.668356	0.103649
143	0.660029	0.0985581
143.2	0.671916	0.108644
143.4	0.670658	0.105964
143.6	0.668926	0.101719
143.8	0.667786	0.0962923
144	0.678519	0.106124
144.2	0.670913	0.104618
144.4	0.660896	0.0974646
144.6	0.67725	0.104368
144.8	0.67964	0.10469
145	0.676593	0.0983952
145.2	0.668332	0.0987782
145.4	0.678208	0.101117
145.6	0.669334	0.0933263
145.8	0.673512	0.097628
146	0.671626	0.096308
146.2	0.674531	0.101105
146.4	0.679867	0.0977914
146.6	0.680266	0.0951687
146.8	0.670359	0.108314
147	0.67778	0.102754
147.2	0.678892	0.0996774
147.4	0.67107	0.0975215
147.6	0.671264	0.105677
147.8	0.678562	0.0996235
148	0.676879	0.0987657
148.2	0.672402	0.102302
148.4	0.66962	0.0931098
148.6	0.669793	0.109696
148.8	0.681185	0.0973814
149	0.675864	0.0978977
149.2	0.674675	0.100561
149.4	0.676473	0.102441
149.6	0.676845	0.102733
149.8	0.675553	0.100506
150	0.675987	0.101946
150.2	0.683735	0.0985183
150.4	0.671824	0.103237
150.6	0.680504	0.0994
150.8	0.679387	0.107809
151	0.67831	0.102356
151.2	0.673538	0.0972433
151.4	0.681192	0.103537
151.6	0.688764	0.101496
151.8	0.677264	0.105005
152	0.674333	0.0986304
152.2	0.679714	0.103222
152.4	0.685845	0.108342
152.6	0.680166	0.0998042
152.8	0.681852	0.102345
153	0.682857	0.104353
153.2	0.684698	0.1015
153.4	0.684198	0.107344
153.6	0.68428	0.10409
153.8	0.68856	0.105208
154	0.685199	0.105739
154.2	0.678701	0.0992645
154.4	0.692544	0.106458
154.6	0.693942	0.10755
154.8	0.684067	0.104069
155	0.682083	0.10506
155.2	0.69546	0.104632
155.4	0.686766	0.107507
155.6	0.682588	0.103378
155.8	0.689333	0.102373
156	0.694177	0.108006
156.2	0.682048	0.099343
156.4	0.693518	0.0950017
156.6	0.690975	0.103863
156.8	0.689215	0.106804
157	0.690854	0.104731
157.2	0.691989	0.0968029
157.4	0.688042	0.109071
157.6	0.694857	0.106004
157.8	0.685847	0.103823
158	0.680731	0.104858
158.2	0.691222	0.103561
158.4	0.687056	0.109053
158.6	0.688527	0.0969699
158.8	0.688855	0.102886
159	0.690603	0.104236
159.2	0.692713	0.106558
159.4	0.688174	0.10882
159.6	0.698017	0.107699
159.8	0.692869	0.106985
160	0.699036	0.0991479
160.2	0.691618	0.105133
160.4	0.692462	0.108716
160.6	0.700673	0.105333
160.8	0.703406	0.100573
161	0.683573	0.106635
161.2	0.701706	0.102493
161.4	0.696911	0.105592
161.6	0.695552	0.106456
161.8	0.689465	0.10663
162	0.697161	0.11025
162.2	0.692606	0.103698
162.4	0.691983	0.0987182
162.6	0.691993	0.101477
162.8	0.698701	0.114301
163	0.692898	0.104468
163.2	0.695743	0.0978657
163.4	0.701157	0.104812
163.6	0.698024	0.099099
163.8	0.703071	0.113181
164	0.696027	0.105113
164.2	0.694621	0.111234
164.4	0.704536	0.102641
164.6	0.698952	0.103846
164.8	0.690282	0.102172
165	0.701062	0.107501
165.2	0.697658	0.111975
165.4	0.692524	0.103304
165.6	0.698823	0.104942
165.8	0.697693	0.107167
166	0.699353	0.1071
166.2	0.69641	0.0983109
166.4	0.703703	0.117283
166.6	0.704182	0.109223
166.8	0.701863	0.10275
167	0.698607	0.108552
167.2	0.702563	0.103743
167.4	0.70856	0.105673
167.6	0.701297	0.10437
167.8	0.701948	0.106718
168	0.704287	0.104302
168.2	0.705729	0.108693
168.4	0.703262	0.101521
168.6	0.707383	0.105511
168.8	0.706731	0.107562
169	0.713974	0.103304
169.2	0.707055	0.1047
169.4	0.716551	0.101184
169.6	0.712638	0.109784
169.8	0.709762	0.100984
170	0.711504	0.105333
170.2	0.705708	0.107289
170.4	0.711134	0.111315
170.6	0.708968	0.103162
170.8	0.705689	0.104534
171	0.704084	0.10744
171.2	0.719323	0.107952
171.4	0.710099	0.101486
171.6	0.710598	0.101201
171.8	0.718375	0.103819
172	0.712117	0.110863
172.2	0.706176	0.100651
172.4	0.714904	0.104676
172.6	0.717531	0.108761
172.8	0.71119	0.105257
173	0.712446	0.100715
173.2	0.716203	0.108979
173.4	0.713277	0.109448
173.6	0.711342	0.106981
173.8	0.713106	0.110901
174	0.720697	0.110983
174.2	0.718998	0.104105
174.4	0.714803	0.111091
174.6	0.711396	0.107745
174.8	0.724625	0.105909
175	0.720925	0.106573
175.2	0.715431	0.103526
175.4	0.718488	0.101597
175.6	0.718881	0.106705
175.8	0.710421	0.106014
176	0.709005	0.105151
176.2	0.72598	0.114185
176.4	0.718986	0.119429
176.6	0.715511	0.108578
176.8	0.723431	0.0998221
177	0.723582	0.112343
177.2	0.711223	0.103173
177.4	0.717781	0.113138
177.6	0.723389	0.111622
177.8	0.714599	0.116049
178	0.725523	0.107148
178.2	0.711641	0.101258
178.4	0.720159	0.107292
178.6	0.723026	0.108211
178.8	0.715288	0.105531
179	0.714212	0.112591
179.2	0.727016	0.10114
179.4	0.726679	0.114025
179.6	0.714021	0.109776
179.8	0.71741	0.103123
180	0.729224	0.107915
180.2	0.719364	0.103109
180.4	0.721007	0.102729
180.6	0.72702	0.107784
180.8	0.731729	0.102811
181	0.727071	0.104565
181.2	0.727035	0.107246
181.4	0.728211	0.108812
181.6	0.721385	0.113298
181.8	0.725054	0.106547
182	0.72471	0.10642
182.2	0.727039	0.1082
182.4	0.724581	0.113579
182.6	0.728856	0.105973
182.8	0.731529	0.10448
183	0.732087	0.113551
183.2	0.725766	0.105137
183.4	0.727221	0.1131
183.6	0.735684	0.113395
183.8	0.735104	0.106265
184	0.720074	0.108839
184.2	0.729562	0.108525
184.4	0.731774	0.11526
184.6	0.725083	0.111974
184.8	0.722676	0.106129
185	0.726064	0.106408
185.2	0.728916	0.114209
185.4	0.731592	0.102642
185.6	0.719358	0.110924
185.8	0.729797	0.108318
186	0.737863	0.107535
186.2	0.728413	0.113645
186.4	0.717662	0.106455
186.6	0.735771	0.10591
186.8	0.7344	0.112876
187	0.729984	0.109738
187.2	0.729633	0.115557
187.4	0.736754	0.114857
187.6	0.734111	0.115554
187.8	0.730611	0.111133
188	0.731769	0.107825
188.2	0.729989	0.110919
188.4	0.7418	0.110532
188.6	0.732505	0.111379
188.8	0.729319	0.108725
189	0.734476	0.110895
189.2	0.738889	0.115702
189.4	0.726915	0.107041
189.6	0.736859	0.109503
189.8	0.742013	0.12124
190	0.741979	0.105717
190.2	0.728019	0.112184
190.4	0.740548	0.11286
190.6	0.737911	0.113807
190.8	0.733333	0.104693
191	0.741163	0.111754
191.2	0.735831	0.115313
191.4	0.73771	0.112757
191.6	0.737964	0.114953
191.8	0.743737	0.113677
192	0.739516	0.115195
192.2	0.747325	0.115395
192.4	0.737543	0.112075
192.6	0.7357	0.117361
192.8	0.749384	0.113753
193	0.743611	0.106661
193.2	0.735077	0.103013
193.4	0.749976	0.113244
193.6	0.744744	0.122184
193.8	0.735572	0.106566
194	0.738611	0.114936
194.2	0.749378	0.116022
194.4	0.745023	0.113536
194.6	0.730543	0.110577
194.8	0.745567	0.112213
195	0.742462	0.111341
195.2	0.740975	0.107884
195.4	0.744148	0.110539
195.6	0.744102	0.109802
195.8	0.743071	0.118715
196	0.746544	0.111379
196.2	0.736839	0.106595
196.4	0.745819	0.110845
196.6	0.75118	0.111146
196.8	0.748846	0.113928
197	0.734988	0.106553
197.2	0.750487	0.108465
197.4	0.744165	0.11776
197.6	0.737792	0.108381
197.8	0.747471	0.115497
198	0.75418	0.117849
198.2	0.753901	0.11247
198.4	0.750703	0.107445
198.6	0.752057	0.114292
198.8	0.742794	0.113293
199	0.751477	0.110678
199.2	0.75073	0.115048
199.4	0.753357	0.121919
199.6	0.746295	0.114878
199.8	0.751314	0.115822
200	0.746653	0.11388
200.2	0.753249	0.116236
200.4	0.746586	0.110675
200.6	0.74728	0.106727
200.8	0.753403	0.110074
201	0.761009	0.11558
201.2	0.748282	0.121238
201.4	0.752607	0.109511
201.6	0.761109	0.118075
201.8	0.756591	0.121327
202	0.748712	0.106859
202.2	0.75074	0.117714
202.4	0.758327	0.118379
202.6	0.757377	0.108952
202.8	0.752608	0.113855
203	0.744909	0.114913
203.2	0.762586	0.120129
203.4	0.755025	0.115839
203.6	0.753797	0.114825
203.8	0.757401	0.11766
204	0.758669	0.117131
204.2	0.758291	0.109468
204.4	0.756668	0.113138
204.6	0.765203	0.115988
204.8	0.759722	0.119848
205	0.748477	0.107723
205.2	0.762304	0.108128
205.4	0.757643	0.109163
205.6	0.759235	0.115895
205.8	0.762073	0.115728
206	0.758138	0.113929
206.2	0.75945	0.11888
206.4	0.764484	0.108607
206.6	0.76263	0.116936
206.8	0.763826	0.118605
207	0.75884	0.119315
207.2	0.759038	0.108509
207.4	0.756376	0.107515
207.6	0.762477	0.116567
207.8	0.768308	0.113724
208	0.752852	0.115541
208.2	0.770651	0.1149
208.4	0.766271	0.120255
208.6	0.770282	0.116034
208.8	0.759702	0.109703
209	0.766559	0.103655
209.2	0.767342	0.122407
209.4	0.762562	0.113766
209.6	0.771495	0.111912
209.8	0.777211	0.116167
210	0.764112	0.118676
210.2	0.763158	0.119438
210.4	0.768204	0.113744
210.6	0.767374	0.11879
210.8	0.764014	0.120012
211	0.765946	0.121246
211.2	0.765527	0.119266
211.4	0.768383	0.114521
211.6	0.764036	0.117532
211.8	0.76566	0.112784
212	0.773205	0.120856
212.2	0.761993	0.11952
212.4	0.762864	0.111284
212.6	0.767029	0.108839
212.8	0.774372	0.119174
213	0.7655	0.12009
213.2	0.773186	0.115063
213.4	0.766347	0.115573
213.6	0.775746	0.117215
213.8	0.768575	0.118174
214	0.767746	0.117609
214.2	0.771683	0.118079
214.4	0.776227	0.122214
214.6	0.76554	0.114639
214.8	0.770695	0.111078
215	0.76996	0.122207
215.2	0.784447	0.116427
215.4	0.760766	0.115678
215.6	0.774799	0.120695
215.8	0.782858	0.117712
216	0.776357	0.116134
216.2	0.764653	0.119355
216.4	0.768942	0.112972
216.6	0.778119	0.1227
216.8	0.763017	0.116762
217	0.782164	0.116568
217.2	0.777326	0.126079
217.4	0.773075	0.122051
217.6	0.775046	0.111558
217.8	0.772462	0.1222
218	0.772362	0.113933
218.2	0.778091	0.120779
218.4	0.772671	0.117093
218.6	0.778906	0.115942
218.8	0.772982	0.124693
219	0.768181	0.120823
219.2	0.774783	0.115276
219.4	0.779733	0.119139
219.6	0.771273	0.119991
219.8	0.78072	0.116728
220	0.781713	0.109077
220.2	0.779103	0.115305
220.4	0.777143	0.125932
220.6	0.771567	0.11893
220.8	0.774904	0.113138
221	0.780485	0.116424
221.2	0.779875	0.118776
221.4	0.779276	0.11728
221.6	0.780695	0.116613
221.8	0.778089	0.119075
222	0.780914	0.119105
222.2	0.785596	0.115714
222.4	0.783099	0.113332
222.6	0.778201	0.124032
222.8	0.778453	0.119049
223	0.773998	0.112848
223.2	0.787068	0.114608
223.4	0.78342	0.127463
223.6	0.778138	0.115136
223.8	0.792308	0.120754
224	0.794629	0.1238
224.2	0.78324	0.12498
224.4	0.777575	0.115219
224.6	0.790497	0.117094
224.8	0.781772	0.120997
225	0.776043	0.119204
225.2	0.786107	0.118774
225.4	0.785033	0.11711
225.6	0.786094	0.121062
225.8	0.776197	0.122095
226	0.787107	0.11336
226.2	0.789022	0.117185
226.4	0.786595	0.122667
226.6	0.781887	0.11981
226.8	0.787364	0.118199
227	0.790753	0.125726
227.2	0.778569	0.120197
227.4	0.782589	0.121804
227.6	0.7943	0.115947
227.8	0.786487	0.119396
228	0.782116	0.12877
228.2	0.784844	0.117872
228.4	0.787863	0.114888
228.6	0.789517	0.123683
228.8	0.786023	0.118873
229	0.794292	0.118593
229.2	0.784062	0.118018
229.4	0.788022	0.124544
229.6	0.780462	0.118787
229.8	0.788446	0.116936
230	0.787306	0.117976
230.2	0.788593	0.125312
230.4	0.78748	0.117991
230.6	0.79418	0.113304
230.8	0.787263	0.117822
231	0.777812	0.12392
231.2	0.788465	0.120445
231.4	0.795703	0.124279
231.6	0.789671	0.12502
231.8	0.788805	0.125537
232	0.7932	0.113204
232.2	0.795213	0.118118
232.4	0.795264	0.122248
232.6	0.793302	0.124286
232.8	0.795786	0.123682
233	0.793111	0.12252
233.2	0.792533	0.1228
233.4	0.793754	0.123542
233.6	0.795436	0.122477
233.8	0.796686	0.123553
234	0.792457	0.121799
234.2	0.791261	0.11908
234.4	0.794392	0.123717
234.6	0.790377	0.13165
234.8	0.794196	0.125397
235	0.79761	0.116816
235.2	0.792444	0.125777
235.4	0.794695	0.126983
235.6	0.796678	0.121897
235.8	0.800903	0.120519
236	0.799679	0.116344
236.2	0.794016	0.122715
236.4	0.788727	0.123826
236.6	0.800645	0.124508
236.8	0.790546	0.111069
237	0.793482	0.122208
237.2	0.795071	0.121708
237.4	0.806843	0.11828
237.6	0.793612	0.126409
237.8	0.793136	0.118359
238	0.804869	0.122789
238.2	0.802976	0.119121
238.4	0.794239	0.115765
238.6	0.798377	0.119673
238.8	0.806773	0.123815
239	0.805795	0.127909
239.2	0.796476	0.121895
239.4	0.800455	0.1159
239.6	0.803581	0.120341
239.8	0.796362	0.121133
240	0.799432	0.119495
240.2	0.797654	0.120554
240.4	0.808846	0.11886
240.6	0.800706	0.122079
240.8	0.794841	0.123774
241	0.806391	0.117937
241.2	0.80726	0.123481
241.4	0.802778	0.120782
241.6	0.811468	0.122047
241.8	0.80463	0.115653
242	0.803828	0.125785
242.2	0.799017	0.120806
242.4	0.803108	0.119136
242.6	0.811391	0.125441
242.8	0.803587	0.125035
243	0.801997	0.126842
243.2	0.808052	0.11696
243.4	0.809064	0.117258
243.6	0.800075	0.122233
243.8	0.808434	0.119508
244	0.800882	0.120723
244.2	0.808527	0.125075
244.4	0.802453	0.131435
244.6	0.802492	0.128985
244.8	0.811852	0.124244
245	0.808863	0.124921
245.2	0.806661	0.124678
245.4	0.809488	0.123468
245.6	0.813248	0.121039
245.8	0.806641	0.1278
246	0.80531	0.125069
246.2	0.80799	0.119633
246.4	0.807456	0.120595
246.6	0.803417	0.118432
246.8	0.801594	0.127885
247	0.811789	0.123395
247.2	0.813688	0.124868
247.4	0.810901	0.123849
247.6	0.8068	0.12712
247.8	0.809385	0.117737
248	0.810026	0.126804
248.2	0.80549	0.131758
248.4	0.811261	0.123093
248.6	0.814403	0.124915
248.8	0.809342	0.134164
249	0.804742	0.127027
249.2	0.823184	0.126031
249.4	0.815207	0.126916
249.6	0.802016	0.126704
249.8	0.811811	0.122368
250	0.809817	0.127802
250.2	0.816491	0.125865
250.4	0.815216	0.128519
250.6	0.806513	0.124547
250.8	0.818933	0.118999
251	0.814614	0.124814
251.2	0.809851	0.126955
251.4	0.807222	0.117476
251.6	0.816138	0.121625
251.8	0.817608	0.121356
252	0.809479	0.118294
252.2	0.809101	0.123102
252.4	0.824909	0.125333
252.6	0.812553	0.123767
252.8	0.820236	0.121134
253	0.820758	0.12064
253.2	0.817029	0.126127
253.4	0.815197	0.117855
253.6	0.821274	0.11877
253.8	0.823506	0.124878
254	0.82082	0.131797
254.2	0.819631	0.123614
254.4	0.817094	0.123258
254.6	0.81933	0.123319
254.8	0.823456	0.124323
255	0.817333	0.114468
255.2	0.827088	0.122478
255.4	0.818791	0.122975
255.6	0.818561	0.12855
255.8	0.816679	0.121862
256	0.827402	0.117508
256.2	0.82886	0.129869
256.4	0.814662	0.121482
256.6	0.81512	0.121028
256.8	0.832492	0.121395
257	0.825342	0.124272
257.2	0.821595	0.120529
257.4	0.814336	0.12383
257.6	0.825333	0.126199
257.8	0.821048	0.122109
258	0.816709	0.117365
258.2	0.830589	0.122184
258.4	0.828988	0.129286
258.6	0.821551	0.128866
258.8	0.82198	0.122336
259	0.828948	0.130041
259.2	0.825664	0.130467
259.4	0.817562	0.130029
259.6	0.827492	0.118149
259.8	0.829959	0.128273
260	0.816096	0.132049
260.2	0.812292	0.126988
260.4	0.823801	0.125365
260.6	0.825053	0.124717
260.8	0.825737	0.124433
261	0.825775	0.123636
261.2	0.829474	0.128305
261.4	0.828543	0.134194
261.6	0.826393	0.133904
261.8	0.823208	0.120347
262	0.821921	0.129041
262.2	0.824481	0.124593
262.4	0.812486	0.124446
262.6	0.820026	0.122226
262.8	0.832329	0.130984
263	0.833841	0.128728
263.2	0.82605	0.126135
263.4	0.829089	0.128147
263.6	0.837138	0.135021
263.8	0.823913	0.126506
264	0.826097	0.11946
264.2	0.833134	0.127725
264.4	0.831695	0.125498
264.6	0.829132	0.122023
264.8	0.824688	0.123203
265	0.832982	0.12105
265.2	0.831604	0.130311
265.4	0.829662	0.130001
265.6	0.825256	0.123299
265.8	0.827596	0.120183
266	0.828397	0.130963
266.2	0.829535	0.119735
266.4	0.834834	0.127489
266.6	0.834447	0.134641
266.8	0.828684	0.127456
267	0.837819	0.125369
267.2	0.834622	0.124402
267.4	0.836543	0.128557
267.6	0.826379	0.125103
267.8	0.828325	0.128779
268	0.839582	0.131519
268.2	0.830734	0.123409
268.4	0.83415	0.127908
268.6	0.836306	0.120462
268.8	0.839169	0.126342
269	0.838081	0.125675
269.2	0.833074	0.12537
269.4	0.840231	0.122728
269.6	0.841497	0.131594
269.8	0.83017	0.125104
270	0.830127	0.123439
270.2	0.839573	0.127467
270.4	0.834004	0.132852
270.6	0.833008	0.128381
270.8	0.834394	0.124415
271	0.83698	0.129662
271.2	0.832192	0.132645
271.4	0.839425	0.118918
271.6	0.84258	0.132612
271.8	0.838684	0.132659
272	0.83539	0.126728
272.2	0.833809	0.133311
272.4	0.846527	0.126309
272.6	0.839986	0.118578
272.8	0.836064	0.128257
273	0.84119	0.122608
273.2	0.843854	0.128833
273.4	0.842328	0.132318
273.6	0.833459	0.127122
273.8	0.84039	0.12161
274	0.851262	0.131981
274.2	0.842658	0.135393
274.4	0.84107	0.120959
274.6	0.847318	0.123494
274.8	0.840793	0.132833
275	0.837697	0.125962
275.2	0.84837	0.129351
275.4	0.849077	0.124171
275.6	0.836039	0.132717
275.8	0.837057	0.12791
276	0.842469	0.128625
276.2	0.843803	0.124001
276.4	0.845646	0.129496
276.6	0.839574	0.131619
276.8	0.836361	0.132063
277	0.843268	0.128571
277.2	0.847718	0.130175
277.4	0.838263	0.125408
277.6	0.847953	0.121468
277.8	0.850305	0.126954
278	0.840237	0.132495
278.2	0.843402	0.128597
278.4	0.846345	0.124942
278.6	0.845866	0.12653
278.8	0.851479	0.128673
279	0.835847	0.129913
279.2	0.850095	0.12912
279.4	0.849106	0.12745
279.6	0.844113	0.128393
279.8	0.847796	0.130708
280	0.84647	0.12752
280.2	0.84975	0.137135
280.4	0.838	0.122356
280.6	0.844975	0.125212
280.8	0.855409	0.129016
281	0.840922	0.123802
281.2	0.837806	0.129612
281.4	0.851377	0.129843
281.6	0.860003	0.13263
281.8	0.843113	0.130229
282	0.848626	0.129786
282.2	0.849162	0.126222
282.4	0.85226	0.129557
282.6	0.851417	0.131852
282.8	0.842566	0.130025
283	0.853911	0.1217
283.2	0.847229	0.125969
283.4	0.846067	0.13028
283.6	0.857855	0.129669
283.8	0.853778	0.132146
284	0.85749	0.131184
284.2	0.85855	0.130884
284.4	0.851731	0.12686
284.6	0.862957	0.13517
284.8	0.851725	0.12896
285	0.844843	0.128877
285.2	0.856843	0.13687
285.4	0.848959	0.129376
285.6	0.854492	0.13121
285.8	0.852317	0.127436
286	0.855108	0.126904
286.2	0.852105	0.131528
286.4	0.849351	0.12184
286.6	0.852318	0.128575
286.8	0.854268	0.124837
287	0.858738	0.131776
287.2	0.84939	0.132103
287.4	0.860315	0.128044
287.6	0.854479	0.135472
287.8	0.84904	0.132867
288	0.848866	0.119581
288.2	0.860797	0.131064
288.4	0.860971	0.139181
288.6	0.848964	0.129581
288.8	0.858374	0.127679
289	0.856013	0.13858
289.2	0.854658	0.13907
289.4	0.853753	0.127985
289.6	0.863844	0.128874
289.8	0.854972	0.132452
290	0.864708	0.132218
290.2	0.851539	0.132363
290.4	0.860673	0.127263
290.6	0.864009	0.137241
290.8	0.858789	0.12842
291	0.857518	0.128882
291.2	0.863103	0.13398
291.4	0.859072	0.131146
291.6	0.849056	0.125565
291.8	0.864991	0.130114
292	0.863396	0.133596
292.2	0.852064	0.135844
292.4	0.856275	0.119504
292.6	0.861532	0.136834
292.8	0.854011	0.133784
293	0.851409	0.13451
293.2	0.868519	0.133666
293.4	0.865322	0.127553
293.6	0.860423	0.129485
293.8	0.851638	0.132827
294	0.868245	0.131975
294.2	0.861467	0.133837
294.4	0.86074	0.136368
294.6	0.858989	0.129915
294.8	0.862809	0.129646
295	0.872602	0.134049
295.2	0.865024	0.131303
295.4	0.862269	0.123298
295.6	0.87468	0.138999
295.8	0.863947	0.13859
296	0.854587	0.126773
296.2	0.866625	0.133732
296.4	0.867424	0.135068
296.6	0.863485	0.129538
296.8	0.869799	0.121892
297	0.871987	0.132022
297.2	0.86181	0.130798
297.4	0.867968	0.130204
297.6	0.866182	0.118898
297.8	0.865157	0.130581
298	0.865334	0.133201
298.2	0.860697	0.138788
298.4	0.867187	0.127971
298.6	0.872882	0.134007
298.8	0.866526	0.138116
299	0.863168	0.133605
299.2	0.869603	0.126618
299.4	0.87316	0.127086
299.6	0.859626	0.135196
299.8	0.859756	0.1321
300	0.871077	0.132632
300.2	0.881755	0.130264
300.4	0.870569	0.131487
300.6	0.869528	0.127828
300.8	0.877926	0.13252
301	0.865965	0.134009
301.2	0.866117	0.126467
301.4	0.865107	0.129851
301.6	0.874622	0.133755
301.8	0.8707	0.137598
302	0.866989	0.138067
302.2	0.876852	0.133771
302.4	0.877295	0.138986
302.6	0.865006	0.135117
302.8	0.876263	0.136858
303	0.875544	0.132409
303.2	0.862627	0.131324
303.4	0.872271	0.131351
303.6	0.878089	0.133541
303.8	0.881413	0.123928
304	0.872429	0.135287
304.2	0.873402	0.133356
304.4	0.880758	0.130499
304.6	0.874852	0.142665
304.8	0.872162	0.135275
305	0.874159	0.129305
305.2	0.87498	0.127831
305.4	0.874358	0.128578
305.6	0.871344	0.13805
305.8	0.875652	0.132444
306	0.878385	0.136465
306.2	0.871799	0.136973
306.4	0.87461	0.133163
306.6	0.877843	0.132781
306.8	0.879144	0.131297
307	0.873236	0.136216
307.2	0.880062	0.138903
307.4	0.887919	0.129655
307.6	0.873834	0.137189
307.8	0.872878	0.134846
308	0.881425	0.137731
308.2	0.883941	0.129743
308.4	0.876652	0.138059
308.6	0.876541	0.136379
308.8	0.87608	0.131543
309	0.883587	0.128536
309.2	0.873538	0.145126
309.4	0.875805	0.135397
309.6	0.88098	0.13036
309.8	0.881696	0.131492
310	0.880154	0.134781
310.2	0.880782	0.142839
310.4	0.887154	0.136725
310.6	0.878698	0.137607
310.8	0.876219	0.142988
311	0.882082	0.134171
311.2	0.880253	0.133017
311.4	0.869628	0.138013
311.6	0.87751	0.135393
311.8	0.890463	0.129719
312	0.883555	0.13256
312.2	0.886375	0.136637
312.4	0.883864	0.13284
312.6	0.884096	0.130285
312.8	0.881973	0.131886
313	0.871031	0.140657
313.2	0.886689	0.140863
313.4	0.884846	0.135593
313.6	0.883794	0.138981
313.8	0.881284	0.136902
314	0.880655	0.137687
314.2	0.890549	0.136169
314.4	0.88493	0.134862
314.6	0.882644	0.133659
314.8	0.886254	0.136216
315	0.884196	0.128626
315.2	0.884893	0.142005
315.4	0.889977	0.139122
315.6	0.890062	0.14286
315.8	0.887033	0.129976
316	0.890117	0.138268
316.2	0.878547	0.13589
316.4	0.88968	0.1316
316.6	0.887341	0.13373
316.8	0.877478	0.136476
317	0.882615	0.13522
317.2	0.892875	0.132705
317.4	0.894235	0.133707
317.6	0.88257	0.1345
317.8	0.889396	0.131559
318	0.89382	0.129832
318.2	0.885575	0.137414
318.4	0.885993	0.135359
318.6	0.890443	0.137025
318.8	0.891769	0.130347
319	0.888849	0.129903
319.2	0.885983	0.127535
319.4	0.887089	0.136212
319.6	0.896172	0.130213
319.8	0.883631	0.129303
320	0.881137	0.130587
320.2	0.89242	0.135098
320.4	0.890817	0.144851
320.6	0.888328	0.140641
320.8	0.884479	0.136973
321	0.89562	0.137268
321.2	0.891485	0.137568
321.4	0.886994	0.134651
321.6	0.899973	0.131645
321.8	0.892957	0.14051
322	0.885453	0.130801
322.2	0.887764	0.145261
322.4	0.892498	0.133024
322.6	0.893237	0.132604
322.8	0.888848	0.136992
323	0.898298	0.136523
323.2	0.897507	0.13472
323.4	0.896545	0.142977
323.6	0.897913	0.138812
323.8	0.892132	0.131815
324	0.904694	0.131902
324.2	0.898845	0.135744
324.4	0.887307	0.13655
324.6	0.89541	0.131834
324.8	0.900919	0.135097
325	0.888133	0.141903
325.2	0.892075	0.135234
325.4	0.901504	0.138941
325.6	0.893174	0.134588
325.8	0.893182	0.133181
326	0.897397	0.141837
326.2	0.89051	0.133272
326.4	0.899508	0.142921
326.6	0.895482	0.136682
326.8	0.888704	0.139177
327	0.897955	0.133476
327.2	0.899487	0.137175
327.4	0.889147	0.143114
327.6	0.894105	0.137572
327.8	0.906448	0.140191
328	0.894907	0.135634
328.2	0.896892	0.138919
328.4	0.90303	0.131913
328.6	0.894697	0.136155
328.8	0.895335	0.137102
329	0.8926	0.133905
329.2	0.900438	0.136895
329.4	0.896368	0.134368
329.6	0.888362	0.131536
329.8	0.901314	0.135005
330	0.898674	0.125554
330.2	0.89936	0.138327
330.4	0.899059	0.139324
330.6	0.898529	0.143766
330.8	0.905348	0.134563
331	0.892517	0.140742
331.2	0.902329	0.136041
331.4	0.902356	0.126606
331.6	0.901199	0.137157
331.8	0.895975	0.138492
332	0.898006	0.131193
332.2	0.904733	0.13287
332.4	0.899623	0.135643
332.6	0.899509	0.139201
332.8	0.904701	0.135116
333	0.909477	0.136912
333.2	0.901974	0.13494
333.4	0.902966	0.136464
333.6	0.90486	0.141613
333.8	0.899862	0.137435
334	0.899799	0.140679
334.2	0.907967	0.141062
334.4	0.903713	0.138132
334.6	0.909886	0.131344
334.8	0.900791	0.14721
335	0.902313	0.142539
335.2	0.910653	0.133053
335.4	0.90513	0.141763
335.6	0.895387	0.137104
335.8	0.905565	0.135534
336	0.906964	0.140542
336.2	0.896756	0.139452
336.4	0.898945	0.135043
336.6	0.906039	0.137224
336.8	0.906108	0.136305
337	0.905767	0.139232
337.2	0.904657	0.140002
337.4	0.900761	0.133801
337.6	0.904988	0.131138
337.8	0.905347	0.141928
338	0.915322	0.134897
338.2	0.907728	0.133267
338.4	0.909611	0.143732
338.6	0.895172	0.140019
338.8	0.902991	0.140561
339	0.90681	0.138764
339.2	0.906801	0.136354
339.4	0.90628	0.146506
339.6	0.911897	0.142338
339.8	0.906784	0.13687
340	0.902254	0.144138
340.2	0.902066	0.137907
340.4	0.904771	0.140604
340.6	0.904041	0.13744
340.8	0.904434	0.13791
341	0.90833	0.139774
341.2	0.912669	0.135715
341.4	0.911938	0.134651
341.6	0.907598	0.144559
341.8	0.911584	0.137998
342	0.907812	0.137813
342.2	0.905954	0.136537
342.4	0.904473	0.137158
342.6	0.91539	0.13489
342.8	0.913408	0.127706
343	0.906818	0.140367
343.2	0.903159	0.132441
343.4	0.917824	0.137691
343.6	0.909569	0.138009
343.8	0.911105	0.135922
344	0.91417	0.140999
344.2	0.912561	0.136435
344.4	0.906278	0.133566
344.6	0.913955	0.138811
344.8	0.900423	0.138141
345	0.910994	0.137779
345.2	0.912993	0.147225
345.4	0.912186	0.139377
345.6	0.911766	0.135034
345.8	0.913391	0.135559
346	0.913347	0.135855
346.2	0.91776	0.138023
346.4	0.920664	0.138853
346.6	0.909674	0.142745
346.8	0.915335	0.139827
347	0.919452	0.13791
347.2	0.915261	0.130742
347.4	0.91301	0.136298
347.6	0.914813	0.142568
347.8	0.911613	0.145606
348	0.908893	0.140752
348.2	0.912892	0.136098
348.4	0.92531	0.145103
348.6	0.918538	0.133947
348.8	0.922982	0.133843
349	0.908476	0.142573
349.2	0.912746	0.138722
349.4	0.917651	0.137773
349.6	0.912753	0.136895
349.8	0.913507	0.148038
350	0.92647	0.137817
350.2	0.924431	0.13601
350.4	0.913239	0.13679
350.6	0.903769	0.144159
350.8	0.921156	0.14236
351	0.912955	0.137332
351.2	0.916806	0.134375
351.4	0.927825	0.141946
351.6	0.916458	0.137236
351.8	0.917941	0.130783
352	0.919301	0.14631
352.2	0.92355	0.144017
352.4	0.924709	0.138537
352.6	0.91797	0.138446
352.8	0.917561	0.141115
353	0.920747	0.14211
353.2	0.919304	0.14452
353.4	0.916946	0.13968
353.6	0.911985	0.136286
353.8	0.918416	0.137429
354	0.923584	0.139817
354.2	0.913535	0.131313
354.4	0.923049	0.143344
354.6	0.924549	0.139368
354.8	0.921178	0.132859
355	0.917875	0.140722
355.2	0.92277	0.144546
355.4	0.925475	0.135505
355.6	0.920151	0.137128
355.8	0.920475	0.136361
356	0.925906	0.142791
356.2	0.93203	0.140201
356.4	0.926209	0.134532
356.6	0.915835	0.141658
356.8	0.929307	0.139661
357	0.925728	0.139548
357.2	0.922934	0.142171
357.4	0.923203	0.142357
357.6	0.926597	0.138261
357.8	0.918979	0.133478
358	0.920237	0.138659
358.2	0.928203	0.146199
358.4	0.928762	0.137671
358.6	0.921392	0.134371
358.8	0.926934	0.142159
359	0.924667	0.142175
359.2	0.931405	0.14236
359.4	0.927832	0.140126
359.6	0.922401	0.146386
359.8	0.927614	0.140672
360	0.932055	0.136708
360.2	0.920566	0.139516
360.4	0.920888	0.142436
360.6	0.932602	0.136695
360.8	0.922536	0.137489
361	0.92036	0.13965
361.2	0.929384	0.13838
361.4	0.930316	0.14362
361.6	0.920845	0.136769
361.8	0.928351	0.143814
362	0.929462	0.140866
362.2	0.93399	0.134772
362.4	0.931267	0.136447
362.6	0.925961	0.1475
362.8	0.9334	0.144657
363	0.933473	0.141037
363.2	0.926236	0.137785
363.4	0.927036	0.140501
363.6	0.934918	0.140242
363.8	0.923435	0.139027
364	0.922743	0.143464
364.2	0.92974	0.139989
364.4	0.93276	0.137718
364.6	0.929299	0.136768
364.8	0.931858	0.136657
365	0.942829	0.139118
365.2	0.932375	0.145045
365.4	0.92803	0.132831
365.6	0.932658	0.142594
365.8	0.929153	0.143276
366	0.92613	0.132299
366.2	0.930622	0.136542
366.4	0.932601	0.139914
366.6	0.935919	0.148522
366.8	0.93602	0.141823
367	0.926766	0.144539
367.2	0.937703	0.143433
367.4	0.936585	0.141455
367.6	0.931513	0.145674
367.8	0.924122	0.140679
368	0.939529	0.143728
368.2	0.934141	0.147333
368.4	0.924167	0.144422
368.6	0.933891	0.141361
368.8	0.935615	0.142067
369	0.941116	0.138799
369.2	0.935901	0.14495
369.4	0.93455	0.143261
369.6	0.933204	0.141344
369.8	0.934329	0.137431
370	0.941268	0.147304
370.2	0.938475	0.150734
370.4	0.938181	0.144785
370.6	0.927826	0.138158
370.8	0.935202	0.14112
371	0.934654	0.141981
371.2	0.935107	0.142948
371.4	0.923072	0.147083
371.6	0.940437	0.138614
371.8	0.937713	0.14352
372	0.93267	0.146448
372.2	0.933165	0.143591
372.4	0.941873	0.143695
372.6	0.934743	0.140827
372.8	0.937508	0.135613
373	0.937555	0.139632
373.2	0.941857	0.141896
373.4	0.932522	0.14248
373.6	0.936798	0.136013
373.8	0.932299	0.147246
374	0.939699	0.145982
374.2	0.946298	0.140058
374.4	0.928302	0.140246
374.6	0.935892	0.148402
374.8	0.945378	0.148464
375	0.937761	0.136797
375.2	0.934115	0.140633
375.4	0.94275	0.146249
375.6	0.93834	0.144917
375.8	0.935109	0.140424
376	0.936628	0.138187
376.2	0.95105	0.148177
376.4	0.939505	0.139817
376.6	0.940467	0.138335
376.8	0.942874	0.146632
377	0.939382	0.146821
377.2	0.948078	0.145813
377.4	0.940238	0.146504
377.6	0.94304	0.144546
377.8	0.940667	0.1443
378	0.941263	0.139825
378.2	0.945568	0.146854
378.4	0.949515	0.146263
378.6	0.950716	0.140488
378.8	0.936674	0.132569
379	0.944283	0.142119
379.2	0.947677	0.144257
379.4	0.941861	0.143714
379.6	0.933073	0.140031
379.8	0.939226	0.141565
380	0.944519	0.145539
380.2	0.937197	0.145638
380.4	0.945153	0.148889
380.6	0.937443	0.151484
380.8	0.949371	0.135936
381	0.942302	0.138498
381.2	0.945581	0.153109
381.4	0.943919	0.139922
381.6	0.952638	0.143544
381.8	0.953	0.152122
382	0.942749	0.13831
382.2	0.951779	0.138273
382.4	0.948473	0.144959
382.6	0.944519	0.137238
382.8	0.94117	0.138629
383	0.948395	0.15076
383.2	0.945784	0.145645
383.4	0.943891	0.145808
383.6	0.957296	0.151897
383.8	0.951328	0.14761
384	0.946931	0.140854
384.2	0.944255	0.144093
384.4	0.948054	0.150093
384.6	0.952293	0.146696
384.8	0.950537	0.141763
385	0.942546	0.145741
385.2	0.949582	0.143408
385.4	0.952912	0.144881
385.6	0.941226	0.144969
385.8	0.94772	0.15419
386	0.954932	0.144968
386.2	0.951839	0.143607
386.4	0.947045	0.146099
386.6	0.951185	0.144541
386.8	0.955284	0.14934
387	0.948514	0.14153
387.2	0.95454	0.141545
387.4	0.957275	0.140954
387.6	0.9508	0.140185
387.8	0.957219	0.143284
388	0.951134	0.148697
388.2	0.948771	0.151652
388.4	0.957217	0.139722
388.6	0.945571	0.148122
388.8	0.944587	0.149498
389	0.961064	0.144222
389.2	0.953079	0.14284
389.4	0.943367	0.1448
389.6	0.949324	0.145354
389.8	0.958753	0.143274
390	0.95163	0.143155
390.2	0.947735	0.147163
390.4	0.953137	0.140815
390.6	0.943512	0.144566
390.8	0.955811	0.144422
391	0.957003	0.139896
391.2	0.951255	0.147357
391.4	0.947405	0.14089
391.6	0.954742	0.148681
391.8	0.949751	0.153503
392	0.958513	0.143609
392.2	0.958446	0.141825
392.4	0.951738	0.150426
392.6	0.945952	0.145462
392.8	0.957423	0.151085
393	0.948518	0.141278
393.2	0.947726	0.150053
393.4	0.962858	0.149091
393.6	0.960213	0.135489
393.8	0.955662	0.136682
394	0.953864	0.142543
394.2	0.958185	0.147595
394.4	0.959375	0.143215
394.6	0.951811	0.145355
394.8	0.958495	0.148028
395	0.961673	0.142103
395.2	0.960436	0.149505
395.4	0.947614	0.14747
395.6	0.958948	0.145105
395.8	0.965019	0.139499
396	0.958017	0.144662
396.2	0.956044	0.149126
396.4	0.963295	0.148444
396.6	0.965723	0.145111
396.8	0.952314	0.147286
397	0.960385	0.146283
397.2	0.958024	0.146962
397.4	0.958045	0.150688
397.6	0.949971	0.148019
397.8	0.966102	0.147529
398	0.959547	0.139995
398.2	0.960468	0.147783
398.4	0.965967	0.145255
398.6	0.957801	0.14801
398.8	0.963227	0.150478
399	0.96079	0.14307
399.2	0.946847	0.146238
399.4	0.955416	0.146992
[truncated: 8,002 more rows]

## Sheet: Fig3c
	on his-PolD
time (s)	1µM RPA	1µM ΔWH
1	-0.01	0
11	0.226	0.001
21	0.233	-0.002
31	0.239	-0.002
41	0.242	-0.002
51	0.242	-0.001
61	0.243	-0.002
71	0.245	-0.001
81	0.251	0.001
91	0.253	0.002
101	0.252	-0.002
111	0.25	-0.006
121	0.254	-0.002
131	0.252	-0.003
141	0.254	-0.003
151	0.257	0.002
161	0.254	0
171	0.258	0.002
181	0.253	-0.002
191	0.257	-0.001
201	0.257	-0.001
211	0.256	-0.001
221	0.257	-0.002
231	0.258	0
241	0.258	-0.002
251	0.257	-0.003
261	0.255	-0.006
271	0.256	-0.004
281	0.258	-0.002
291	0.256	-0.004
301	0.257	-0.002
311	0.26	0.001
321	0.257	0
331	0.255	-0.001
341	0.255	-0.002
351	0.258	-0.003
361	0.255	-0.002
371	0.258	0
381	0.259	0.003
391	0.254	0
401	0.254	-0.004
411	0.254	-0.002
421	0.254	-0.005
431	0.256	-0.001
441	0.252	-0.003
451	0.254	-0.004
461	0.253	-0.001
471	0.253	-0.004
481	0.253	-0.002
491	0.25	-0.005
501	0.25	-0.006
511	0.254	-0.001
521	0.254	-0.001
531	0.254	0
541	0.25	-0.005
551	0.253	-0.003
561	0.245	-0.008
571	0.25	-0.003
581	0.251	-0.006
591	0.246	-0.008
601	0.245	-0.003
611	0.252	-0.005
621	0.248	-0.003
631	0.25	-0.005
641	0.249	-0.007
651	0.249	-0.003
661	0.253	-0.005
671	0.246	-0.006
681	0.246	-0.006
691	0.248	-0.002
701	0.246	-0.004
711	0.241	-0.007
721	0.248	-0.003
731	0.249	-0.005
741	0.241	-0.004
751	0.242	-0.01
761	0.246	-0.005
771	0.243	-0.005
781	0.243	-0.004
791	0.243	-0.002
801	0.24	-0.006
811	0.246	-0.004
821	0.241	-0.008
831	0.243	-0.007
841	0.242	-0.006
851	0.241	-0.009
861	0.243	-0.005
871	0.24	-0.006
881	0.24	-0.003
891	0.242	-0.006
901	0.239	-0.009
911	0.24	-0.004
921	0.24	-0.005
931	0.239	-0.003
941	0.238	-0.006
951	0.238	-0.008
961	0.242	-0.003
971	0.241	-0.003
981	0.243	-0.004
991	0.239	-0.006
1001	0.239	-0.002
1011	0.239	-0.006
1021	0.241	-0.002
1031	0.238	-0.005
1041	0.238	-0.004
1051	0.239	-0.005
1061	0.236	-0.006
1071	0.239	-0.003
1081	0.236	-0.004
1091	0.238	-0.005
1101	0.239	-0.004
1111	0.238	-0.006
1121	0.239	-0.002
1131	0.235	-0.007
1141	0.236	-0.003
1151	0.237	-0.004
1161	0.233	-0.004
1171	0.235	-0.005
1181	0.237	-0.005
1191	0.236	-0.003
1201	0.235	-0.003
1211	0.237	-0.003
1221	0.235	-0.005
1231	0.235	-0.002
1241	0.238	0
1251	0.233	-0.007
1261	0.235	-0.004
1271	0.233	-0.005
1281	0.236	-0.003
1291	0.237	-0.003
1301	0.235	-0.003
1311	0.232	-0.003
1321	0.232	-0.006
1331	0.23	-0.009
1341	0.231	-0.006
1351	0.234	-0.002
1361	0.236	-0.004
1371	0.233	-0.005
1381	0.235	-0.002
1391	0.234	-0.004
1401	0.23	-0.004
1411	0.233	-0.006
1421	0.236	-0.004
1431	0.234	-0.003
1441	0.232	-0.004
1451	0.232	-0.005
1461	0.233	0
1471	0.23	-0.003
1481	0.234	-0.003
1491	0.231	-0.005
1501	0.231	-0.005
1511	0.231	-0.002
1521	0.233	-0.002
1531	0.23	-0.005
1541	0.232	-0.003
1551	0.233	0
1561	0.232	-0.001
1571	0.23	-0.009
1581	0.231	-0.006
1591	0.232	-0.004
1601	0.232	-0.002
1611	0.229	-0.004
1621	0.232	-0.002
1631	0.232	0.003
1641	0.231	-0.003
1651	0.235	-0.002
1661	0.233	-0.007
1671	0.231	-0.002
1681	0.232	-0.004
1691	0.231	-0.005
1701	0.233	-0.004
1711	0.234	0
1721	0.233	-0.002
1731	0.231	-0.006
1741	0.233	-0.002
1751	0.234	0.002
1761	0.231	-0.005
1771	0.232	-0.001
1781	0.229	-0.001
1791	0.231	0
1801	0.228	-0.005
1811	0.112	0
1821	0.095	-0.002
1831	0.089	-0.005
1841	0.085	0
1851	0.083	0.001
1861	0.075	-0.002
1871	0.07	0
1881	0.07	0.002
1891	0.063	-0.001
1901	0.068	0.003
1911	0.062	-0.001
1921	0.064	0.003
1931	0.067	0.004
1941	0.064	0.004
1951	0.062	0.002
1961	0.058	0.002
1971	0.064	0.005
1981	0.062	0.002
1991	0.057	0.003
2001	0.062	0.004
2011	0.056	0.003
2021	0.058	0.002
2031	0.057	0.006
2041	0.054	0.005
2051	0.057	0.007
2061	0.056	0.005
2071	0.059	0.007
2081	0.055	0.004
2091	0.056	0.005
2101	0.05	0.002
2111	0.054	0.004
2121	0.052	0.005
2131	0.049	0.003
2141	0.054	0.002
2151	0.053	0.006
2161	0.056	0.009
2171	0.053	0.007
2181	0.055	0.006
2191	0.052	0.007
2201	0.051	0.008
2211	0.054	0.009
2221	0.054	0.007
2231	0.052	0.004
2241	0.051	0.005
2251	0.051	0.006
2261	0.052	0.005
2271	0.048	0.003
2281	0.05	0.003
2291	0.05	0.007
2301	0.051	0.004
2311	0.053	0.006
2321	0.051	0.007
2331	0.048	0.005
2341	0.052	0.007
2351	0.052	0.01
2361	0.055	0.007
2371	0.053	0.009
2381	0.052	0.007
2391	0.053	0.01

## Sheet: Fig3d
	on RPA-ssDNA	on RPAΔWH-ssDNA
time	PolD 250 nM	PolD 250 nM
0	0.00909547	0.0149148
0.2	0.0210419	0.03016
0.4	0.0368045	0.0222219
0.6	0.0337162	0.0234419
0.8	0.0298794	0.0292926
1	0.0467554	0.0315431
1.2	0.0529397	0.0255733
1.4	0.0447259	0.0295725
1.6	0.0445652	0.031329
1.8	0.046093	0.0355411
2	0.0542474	0.0336452
2.2	0.0652776	0.0148492
2.4	0.0578979	0.0345188
2.6	0.055837	0.0357061
2.8	0.0810235	0.0304328
3	0.0612269	0.0255047
3.2	0.0544906	0.0433651
3.4	0.0673471	0.034005
3.6	0.0830501	0.0233889
3.8	0.0708757	0.0445769
4	0.075686	0.0397916
4.2	0.0865181	0.0267363
4.4	0.0777019	0.0252827
4.6	0.0784159	0.0429836
4.8	0.0829695	0.0328444
5	0.0844388	0.0316558
5.2	0.0839274	0.0331493
5.4	0.0845814	0.0455299
5.6	0.0803957	0.0351546
5.8	0.0901297	0.0286697
6	0.0823748	0.0322595
6.2	0.0864439	0.0484038
6.4	0.080396	0.0366202
6.6	0.0990355	0.0259476
6.8	0.0863069	0.0459259
7	0.0827988	0.0385197
7.2	0.0993736	0.0297495
7.4	0.102428	0.0471364
7.6	0.0867358	0.0498815
7.8	0.0973833	0.0405663
8	0.096787	0.0276576
8.2	0.0925272	0.0531235
8.4	0.0989285	0.0434299
8.6	0.0987649	0.0279318
8.8	0.098352	0.0346265
9	0.0966075	0.0441073
9.2	0.094769	0.042126
9.4	0.0913516	0.0398019
9.6	0.110179	0.0405632
9.8	0.103609	0.0428332
10	0.103379	0.0461596
10.2	0.109828	0.0371664
10.4	0.114122	0.0405479
10.6	0.102698	0.0469707
10.8	0.106255	0.0428322
11	0.119485	0.0331762
11.2	0.102103	0.0476978
11.4	0.112088	0.0529302
11.6	0.116977	0.0387278
11.8	0.117116	0.0408886
12	0.105935	0.0462304
12.2	0.112795	0.046716
12.4	0.113181	0.0434082
12.6	0.120378	0.0453218
12.8	0.11958	0.0479446
13	0.114032	0.0438249
13.2	0.115255	0.0398474
13.4	0.121695	0.039928
13.6	0.108944	0.0477171
13.8	0.108528	0.0511685
14	0.125027	0.0420204
14.2	0.122133	0.0448218
14.4	0.110196	0.0499595
14.6	0.126694	0.048826
14.8	0.1302	0.0352739
15	0.117287	0.0542143
15.2	0.11973	0.0560833
15.4	0.131292	0.041878
15.6	0.122141	0.0508111
15.8	0.119945	0.0511931
16	0.129048	0.0418511
16.2	0.122463	0.0465584
16.4	0.132887	0.0395935
16.6	0.118116	0.052991
16.8	0.126889	0.042655
17	0.136028	0.0371011
17.2	0.127507	0.037421
17.4	0.119492	0.0561879
17.6	0.132365	0.0384646
17.8	0.128743	0.0349489
18	0.129635	0.0560914
18.2	0.131293	0.0527917
18.4	0.140736	0.0367437
18.6	0.131787	0.043861
18.8	0.124379	0.0554684
19	0.14011	0.0415664
19.2	0.131899	0.0461393
19.4	0.125756	0.0502523
19.6	0.129275	0.0515488
19.8	0.137426	0.0537935
20	0.133394	0.0534587
20.2	0.142725	0.0444813
20.4	0.127132	0.0542782
20.6	0.137148	0.0473962
20.8	0.14746	0.0483347
21	0.127519	0.0532058
21.2	0.133707	0.0533813
21.4	0.152662	0.0386971
21.6	0.135582	0.0530694
21.8	0.126174	0.0628448
22	0.140636	0.0482863
22.2	0.143009	0.0459588
22.4	0.130141	0.0563245
22.6	0.133386	0.0501962
22.8	0.145805	0.0525187
23	0.141065	0.0521503
23.2	0.134158	0.0549832
23.4	0.139812	0.0498975
23.6	0.146375	0.0498689
23.8	0.148038	0.0501373
24	0.13783	0.0542372
24.2	0.146562	0.0494266
24.4	0.154341	0.0474077
24.6	0.142841	0.0410379
24.8	0.148036	0.056994
25	0.144806	0.0492268
25.2	0.156916	0.0382758
25.4	0.141455	0.0546358
25.6	0.140921	0.0682691
25.8	0.153987	0.0436869
26	0.151017	0.0491727
26.2	0.142796	0.0622955
26.4	0.152207	0.0482896
26.6	0.155953	0.0494309
26.8	0.146151	0.0485335
27	0.150241	0.0585809
27.2	0.150802	0.0549846
27.4	0.151804	0.051015
27.6	0.159407	0.0527735
27.8	0.149202	0.056181
28	0.146766	0.0509544
28.2	0.157414	0.042517
28.4	0.150256	0.0564068
28.6	0.149364	0.0594946
28.8	0.157194	0.0486761
29	0.164631	0.0469895
29.2	0.146279	0.0628477
29.4	0.157438	0.0487023
29.6	0.16446	0.0437582
29.8	0.154908	0.06106
30	0.157905	0.0588687
30.2	0.158055	0.0471719
30.4	0.164555	0.0481675
30.6	0.165038	0.0594659
30.8	0.157592	0.0539969
31	0.155369	0.0527111
31.2	0.165505	0.0528954
31.4	0.160564	0.0616119
31.6	0.154662	0.0572646
31.8	0.166021	0.0524016
32	0.162154	0.053459
32.2	0.152978	0.0630723
32.4	0.160521	0.0600889
32.6	0.174596	0.0502916
32.8	0.160308	0.0486198
33	0.16085	0.0571764
33.2	0.165438	0.0547119
33.4	0.172094	0.0536664
33.6	0.164037	0.0599302
33.8	0.167551	0.062269
34	0.162068	0.0525427
34.2	0.157506	0.0596681
34.4	0.164079	0.0557986
34.6	0.159943	0.0534027
34.8	0.162839	0.0535966
35	0.17354	0.0529681
35.2	0.153976	0.0514031
35.4	0.157083	0.0618771
35.6	0.174468	0.0472606
35.8	0.171418	0.0502227
36	0.157858	0.0645814
36.2	0.17435	0.0546055
36.4	0.178936	0.046136
36.6	0.162464	0.0607629
36.8	0.166782	0.0656701
37	0.176886	0.0538447
37.2	0.1746	0.0605233
37.4	0.169988	0.0595871
37.6	0.174386	0.0578778
37.8	0.174018	0.0536953
38	0.175352	0.0568965
38.2	0.179395	0.0583215
38.4	0.173233	0.0605462
38.6	0.174586	0.0546833
38.8	0.177021	0.0604766
39	0.164837	0.0604852
39.2	0.178105	0.0524913
39.4	0.184954	0.0529218
39.6	0.168824	0.0622128
39.8	0.175389	0.0703099
40	0.185914	0.0460852
40.2	0.180155	0.0521646
40.4	0.174956	0.0769835
40.6	0.183222	0.057541
40.8	0.189628	0.0561741
41	0.176468	0.0599733
41.2	0.17739	0.0649067
41.4	0.18137	0.0488678
41.6	0.180791	0.0530985
41.8	0.182989	0.0590168
42	0.176849	0.0568681
42.2	0.170981	0.0576535
42.4	0.186307	0.0516043
42.6	0.17595	0.0621539
42.8	0.170675	0.0602852
43	0.186705	0.054333
43.2	0.190883	0.0603791
43.4	0.175737	0.0700095
43.6	0.174869	0.0540257
43.8	0.186218	0.0519553
44	0.177215	0.0579382
44.2	0.17777	0.0641947
44.4	0.180125	0.0484272
44.6	0.184134	0.0526419
44.8	0.185816	0.068204
45	0.186409	0.0641671
45.2	0.181098	0.0561562
45.4	0.190467	0.0588873
45.6	0.189244	0.0600904
45.8	0.175923	0.0596426
46	0.186851	0.0613874
46.2	0.198154	0.0515245
46.4	0.18775	0.0637219
46.6	0.182647	0.0605906
46.8	0.194599	0.0600527
47	0.197316	0.0547088
47.2	0.178942	0.0684264
47.4	0.196852	0.0548039
47.6	0.194747	0.0513414
47.8	0.181553	0.0701326
48	0.184002	0.0650016
48.2	0.184147	0.054158
48.4	0.190154	0.0616499
48.6	0.194543	0.0628009
48.8	0.180562	0.0504304
49	0.192422	0.0563453
49.2	0.196085	0.0588012
49.4	0.188501	0.0588284
49.6	0.185192	0.0701221
49.8	0.197968	0.0549269
50	0.190637	0.0585766
50.2	0.182819	0.0634349
50.4	0.194899	0.056274
50.6	0.204239	0.0493184
50.8	0.184385	0.0724953
51	0.185879	0.066628
51.2	0.199583	0.0476123
51.4	0.198548	0.0685969
51.6	0.193084	0.0715769
51.8	0.197915	0.0585318
52	0.202044	0.0647619
52.2	0.192563	0.0783256
52.4	0.194843	0.0610736
52.6	0.1928	0.0645052
52.8	0.192837	0.0684031
53	0.202682	0.0659316
53.2	0.192266	0.0639151
53.4	0.191574	0.0591715
53.6	0.211446	0.05929
53.8	0.197884	0.0682662
54	0.182937	0.0666466
54.2	0.195167	0.0553368
54.4	0.197329	0.0639265
54.6	0.189665	0.0726197
54.8	0.192524	0.0625117
55	0.202327	0.0642892
55.2	0.20051	0.0728393
55.4	0.204486	0.0638278
55.6	0.19799	0.0601664
55.8	0.210188	0.0704477
56	0.209345	0.060838
56.2	0.19728	0.0642982
56.4	0.189056	0.0650349
56.6	0.210191	0.0650297
56.8	0.203829	0.0603297
57	0.189105	0.0664285
57.2	0.209275	0.0644663
57.4	0.210114	0.0631857
57.6	0.201517	0.0676246
57.8	0.200723	0.0615235
58	0.212486	0.0562924
58.2	0.21121	0.0705648
58.4	0.206119	0.0647007
58.6	0.207619	0.0528727
58.8	0.209205	0.0646806
59	0.203611	0.0789538
59.2	0.207518	0.0523243
59.4	0.201065	0.0534313
59.6	0.207161	0.0799511
59.8	0.208177	0.06758
60	0.203268	0.0603371
60.2	0.204822	0.0681899
60.4	0.217004	0.0704132
60.6	0.204226	0.064487
60.8	0.195998	0.0645502
61	0.212781	0.0586363
61.2	0.213962	0.068779
61.4	0.199792	0.0702055
61.6	0.196034	0.0585476
61.8	0.213162	0.0609758
62	0.210234	0.0741325
62.2	0.207515	0.0653425
62.4	0.209348	0.0601931
62.6	0.212316	0.0711792
62.8	0.209667	0.0679634
63	0.210098	0.0618013
63.2	0.21794	0.0675464
63.4	0.218475	0.0738764
63.6	0.211377	0.0620998
63.8	0.205916	0.0641618
64	0.216954	0.0704103
64.2	0.218859	0.0684686
64.4	0.199253	0.0669089
64.6	0.211471	0.0623739
64.8	0.225704	0.0647228
65	0.208575	0.0656317
65.2	0.210908	0.068255
65.4	0.219694	0.05646
65.6	0.219489	0.075116
65.8	0.206126	0.0660425
66	0.206881	0.0570965
66.2	0.211918	0.060145
66.4	0.211507	0.0749808
66.6	0.220147	0.0588523
66.8	0.204461	0.0586486
67	0.212506	0.07438
67.2	0.218376	0.0747154
67.4	0.208387	0.0649496
67.6	0.216857	0.0622354
67.8	0.225083	0.070958
68	0.223547	0.064364
68.2	0.208906	0.0783868
68.4	0.220491	0.0629786
68.6	0.222062	0.0707028
68.8	0.213798	0.0751322
69	0.217196	0.0629192
69.2	0.221473	0.0591786
69.4	0.223441	0.0843428
69.6	0.214859	0.0625549
69.8	0.219458	0.0600837
70	0.222147	0.0751355
70.2	0.223921	0.0685435
70.4	0.219678	0.0615266
70.6	0.220889	0.0748809
70.8	0.218234	0.0751801
71	0.223074	0.0579703
71.2	0.218237	0.0598496
71.4	0.217263	0.0647724
71.6	0.233191	0.0694054
71.8	0.227537	0.0668603
72	0.21825	0.071667
72.2	0.229723	0.0731204
72.4	0.230645	0.0663853
72.6	0.221097	0.0709541
72.8	0.218199	0.0683957
73	0.222326	0.0789407
73.2	0.228009	0.0840898
73.4	0.214156	0.0625146
73.6	0.2194	0.0669118
73.8	0.22398	0.0774348
74	0.225291	0.0693646
74.2	0.217997	0.0678399
74.4	0.229438	0.0710524
74.6	0.231719	0.0705188
74.8	0.225941	0.0679026
75	0.218058	0.0701056
75.2	0.224634	0.0737065
75.4	0.235628	0.0710321
75.6	0.218305	0.0765381
75.8	0.222031	0.0645788
76	0.234244	0.0751269
76.2	0.228598	0.0812071
76.4	0.224205	0.0713053
76.6	0.219419	0.0710173
76.8	0.23432	0.0777336
77	0.224962	0.0751489
77.2	0.230345	0.06019
77.4	0.23092	0.073068
77.6	0.233623	0.0796734
77.8	0.236479	0.0697127
78	0.220282	0.0688477
78.2	0.22654	0.0772532
78.4	0.240846	0.0715249
78.6	0.228384	0.0678163
78.8	0.228607	0.0667248
79	0.238926	0.0738271
79.2	0.238176	0.0770124
79.4	0.228841	0.0696869
79.6	0.231277	0.0644372
79.8	0.241901	0.0831328
80	0.228699	0.0715888
80.2	0.234488	0.0697098
80.4	0.237467	0.0715216
80.6	0.22435	0.0845998
80.8	0.232653	0.0715206
81	0.236106	0.0661622
81.2	0.226079	0.0788911
81.4	0.236941	0.0801046
81.6	0.229296	0.0710462
81.8	0.225841	0.0755056
82	0.24126	0.0764814
82.2	0.236346	0.069959
82.4	0.226231	0.0687385
82.6	0.234442	0.0674141
82.8	0.249885	0.0779658
83	0.23832	0.0798929
83.2	0.236111	0.0695861
83.4	0.236214	0.0656961
83.6	0.242126	0.0784054
83.8	0.2323	0.0668483
84	0.238451	0.066629
84.2	0.233671	0.0759781
84.4	0.236516	0.0769921
84.6	0.238326	0.0649341
84.8	0.232011	0.074266
85	0.238861	0.0795491
85.2	0.245322	0.0727394
85.4	0.234813	0.0752745
85.6	0.239465	0.0737506
85.8	0.252343	0.0766457
86	0.232668	0.0712791
86.2	0.227843	0.0743518
86.4	0.246097	0.0696304
86.6	0.237134	0.0769334
86.8	0.234136	0.0703295
87	0.236007	0.0677236
87.2	0.252112	0.0757592
87.4	0.237513	0.0730813
87.6	0.236279	0.0738986
87.8	0.24394	0.0714577
88	0.246884	0.0863646
88.2	0.240697	0.0779458
88.4	0.236486	0.0689481
88.6	0.241118	0.0808399
88.8	0.245749	0.0783971
89	0.246077	0.0713809
89.2	0.236937	0.0719827
89.4	0.244406	0.0782448
89.6	0.257648	0.070056
89.8	0.241191	0.0661479
90	0.238526	0.0749701
90.2	0.25591	0.0725976
90.4	0.256875	0.0780409
90.6	0.240944	0.0680009
90.8	0.244982	0.0674229
91	0.250204	0.0784834
91.2	0.242667	0.0731199
91.4	0.23704	0.0635758
91.6	0.24242	0.0843351
91.8	0.248008	0.0942853
92	0.248167	0.063978
92.2	0.234297	0.0733014
92.4	0.240493	0.083802
92.6	0.252171	0.0729981
92.8	0.242816	0.0718976
93	0.240669	0.0832713
93.2	0.263102	0.0774665
93.4	0.243164	0.0727261
93.6	0.235261	0.0684677
93.8	0.247323	0.0768498
94	0.25008	0.0823072
94.2	0.237828	0.0778521
94.4	0.242035	0.0653382
94.6	0.25523	0.0799237
94.8	0.248826	0.0821746
95	0.242703	0.067457
95.2	0.2494	0.075373
95.4	0.240022	0.0813697
95.6	0.25285	0.0744012
95.8	0.251793	0.074518
96	0.243003	0.0793825
96.2	0.252078	0.0833886
96.4	0.256838	0.0759981
96.6	0.243367	0.0745531
96.8	0.249489	0.0742746
97	0.26164	0.071132
97.2	0.249595	0.0797089
97.4	0.246817	0.0797027
97.6	0.256082	0.0734397
97.8	0.255795	0.0785199
98	0.251562	0.072254
98.2	0.251484	0.0716775
98.4	0.250484	0.0870262
98.6	0.254605	0.0744711
98.8	0.249254	0.0641969
99	0.249175	0.0818244
99.2	0.252306	0.0848902
99.4	0.261124	0.0706642
99.6	0.250706	0.0707806
99.8	0.251619	0.0862311
100	0.262492	0.0864704
100.2	0.258721	0.0732689
100.4	0.248356	0.0828307
100.6	0.251231	0.0855165
100.8	0.260582	0.083303
101	0.250001	0.0774816
101.2	0.254173	0.0830539
101.4	0.263356	0.0801178
101.6	0.261641	0.0758217
101.8	0.251401	0.069799
102	0.255849	0.0805991
102.2	0.253123	0.0865491
102.4	0.261638	0.073
102.6	0.253047	0.0662127
102.8	0.254813	0.0881999
103	0.257165	0.078697
103.2	0.269318	0.0699733
103.4	0.253584	0.0808032
103.6	0.252893	0.0809701
103.8	0.268815	0.0735467
104	0.267378	0.0765415
104.2	0.252325	0.0873974
104.4	0.266084	0.0802587
104.6	0.265414	0.0792485
104.8	0.258528	0.0828763
105	0.260249	0.0813034
105.2	0.262963	0.0844858
105.4	0.260954	0.0717052
105.6	0.24984	0.0749868
105.8	0.260338	0.0840936
106	0.251061	0.0826788
106.2	0.266164	0.0755506
106.4	0.255772	0.0870953
106.6	0.249755	0.0949147
106.8	0.26835	0.0717593
107	0.263294	0.0736168
107.2	0.257425	0.0887452
107.4	0.265343	0.0793067
107.6	0.271526	0.0807295
107.8	0.261554	0.0795241
108	0.259734	0.08665
108.2	0.27203	0.0774143
108.4	0.26157	0.0778869
108.6	0.26999	0.0862599
108.8	0.25958	0.079665
109	0.264394	0.08091
109.2	0.261553	0.0743275
109.4	0.261527	0.0829075
109.6	0.252301	0.0849422
109.8	0.264434	0.0768002
110	0.274269	0.0704103
110.2	0.258991	0.0896788
110.4	0.263193	0.0903891
110.6	0.281945	0.0752068
110.8	0.267103	0.0800047
111	0.258652	0.0897158
111.2	0.271313	0.0775309
111.4	0.267067	0.0770596
111.6	0.259691	0.0858474
111.8	0.265729	0.0794156
112	0.274912	0.0777796
112.2	0.268056	0.074425
112.4	0.262383	0.07227
112.6	0.260156	0.0822268
112.8	0.260975	0.0806492
113	0.27224	0.0797394
113.2	0.266289	0.0836211
113.4	0.257483	0.096454
113.6	0.278431	0.0778542
113.8	0.272765	0.0792993
114	0.263138	0.0921863
114.2	0.272506	0.0755971
114.4	0.270482	0.0756837
114.6	0.268548	0.0813356
114.8	0.263678	0.0917552
115	0.278079	0.0806652
115.2	0.268182	0.0859922
115.4	0.266309	0.0856937
115.6	0.273467	0.0807205
115.8	0.272363	0.0823327
116	0.271304	0.0824855
116.2	0.271937	0.0795861
116.4	0.268018	0.0848148
116.6	0.273397	0.0760334
116.8	0.271926	0.0713719
117	0.264082	0.0851579
117.2	0.274457	0.0794373
117.4	0.287814	0.0706144
117.6	0.274376	0.0873039
117.8	0.259217	0.0889254
118	0.286619	0.0724877
118.2	0.28016	0.0725146
118.4	0.264419	0.0929254
118.6	0.272474	0.0822085
118.8	0.28743	0.0788611
119	0.270629	0.0872589
119.2	0.269061	0.0789054
119.4	0.277166	0.0755165
119.6	0.274853	0.0801294
119.8	0.273703	0.0754922
120	0.273508	0.0849004
120.2	0.268945	0.0862496
120.4	0.281287	0.0734997
120.6	0.277125	0.0839947
120.8	0.264908	0.0923234
121	0.279291	0.0790382
121.2	0.28194	0.082728
121.4	0.266778	0.0839241
121.6	0.271891	0.0871661
121.8	0.283151	0.0786861
122	0.269779	0.0885606
122.2	0.270261	0.0884116
122.4	0.286428	0.079012
122.6	0.284529	0.0795253
122.8	0.275809	0.0837401
123	0.288067	0.0865582
123.2	0.281061	0.0864809
123.4	0.280234	0.0781034
123.6	0.277779	0.0716201
123.8	0.27088	0.0893503
124	0.277654	0.0758749
124.2	0.289219	0.0720738
124.4	0.271205	0.0880602
124.6	0.27085	0.0929142
124.8	0.286105	0.0686472
125	0.278329	0.0824392
125.2	0.267222	0.0856844
125.4	0.29035	0.0737176
125.6	0.28063	0.0779851
125.8	0.275001	0.0882717
126	0.276658	0.0811606
126.2	0.283359	0.0770558
126.4	0.28373	0.0854872
126.6	0.27537	0.0809339
126.8	0.276285	0.0782834
127	0.272948	0.0804706
127.2	0.282641	0.0795015
127.4	0.281081	0.0800129
127.6	0.275134	0.0845874
127.8	0.286817	0.0786131
128	0.286363	0.0823239
128.2	0.275116	0.0923634
128.4	0.271547	0.0797375
128.6	0.287071	0.0772916
128.8	0.280586	0.0943864
129	0.277096	0.079002
129.2	0.290143	0.0763031
129.4	0.288625	0.0918487
129.6	0.280845	0.0871363
129.8	0.283816	0.0732856
130	0.287643	0.0769394
130.2	0.279218	0.0846603
130.4	0.283311	0.0814253
130.6	0.288577	0.080015
130.8	0.278685	0.0750471
131	0.293314	0.0842786
131.2	0.27823	0.0872155
131.4	0.276588	0.0840433
131.6	0.296181	0.0785816
131.8	0.278954	0.0906501
132	0.273041	0.0899308
132.2	0.287065	0.0809823
132.4	0.293082	0.0897377
132.6	0.280915	0.0970471
132.8	0.280244	0.0806428
133	0.292422	0.0826173
133.2	0.285307	0.0904535
133.4	0.283666	0.0895467
133.6	0.289183	0.0786806
133.8	0.28881	0.0859109
134	0.2915	0.0903516
134.2	0.28356	0.082896
134.4	0.28773	0.0871468
134.6	0.294105	0.0771402
134.8	0.284282	0.0836249
135	0.282196	0.0910485
135.2	0.288905	0.0707763
135.4	0.298466	0.0859438
135.6	0.27987	0.101104
135.8	0.291639	0.0797697
136	0.298282	0.0811918
136.2	0.29689	0.100364
136.4	0.281111	0.0902386
136.6	0.289815	0.0738738
136.8	0.290748	0.0893214
137	0.285521	0.0904975
137.2	0.295219	0.0792781
137.4	0.291083	0.0830868
137.6	0.29248	0.095435
137.8	0.293808	0.0888603
138	0.285568	0.0806173
138.2	0.289679	0.088321
138.4	0.295574	0.0888064
138.6	0.283998	0.0879083
138.8	0.279406	0.0785704
139	0.301379	0.0817712
139.2	0.296554	0.0894352
139.4	0.283663	0.0928708
139.6	0.294546	0.0773392
139.8	0.29459	0.0790544
140	0.285515	0.0995038
140.2	0.287596	0.0823351
140.4	0.296803	0.0825005
140.6	0.292705	0.0905734
140.8	0.289979	0.0838376
141	0.29206	0.0775366
141.2	0.287372	0.0901392
141.4	0.298923	0.0950206
141.6	0.292691	0.0827153
141.8	0.28143	0.0906294
142	0.290427	0.0768238
142.2	0.30889	0.0848842
142.4	0.293617	0.0886455
142.6	0.29075	0.0800079
142.8	0.306545	0.070612
143	0.292076	0.097457
143.2	0.291034	0.0870874
143.4	0.299559	0.0758012
143.6	0.305944	0.0886994
143.8	0.294663	0.0893961
144	0.29117	0.075389
144.2	0.296999	0.0867339
144.4	0.293691	0.0932582
144.6	0.296663	0.0867034
144.8	0.299304	0.0816558
145	0.29354	0.0863553
145.2	0.299846	0.0857995
145.4	0.294107	0.0848959
145.6	0.286755	0.0898302
145.8	0.30636	0.0866206
146	0.29363	0.0926319
146.2	0.288334	0.0844272
146.4	0.298933	0.0844775
146.6	0.308012	0.0983809
146.8	0.29199	0.0943514
147	0.291845	0.0840796
147.2	0.307478	0.0789633
147.4	0.295805	0.0931418
147.6	0.290408	0.081888
147.8	0.302097	0.0779419
148	0.295718	0.0904229
148.2	0.30219	0.0924166
148.4	0.305832	0.0823856
148.6	0.290252	0.0898865
148.8	0.302096	0.0920063
149	0.311914	0.08454
149.2	0.294846	0.085593
149.4	0.296845	0.0797816
149.6	0.319226	0.0890556
149.8	0.29759	0.0925754
150	0.301551	0.0761719
150.2	0.304468	0.0851119
150.4	0.307912	0.0906158
150.6	0.294626	0.0865877
150.8	0.294634	0.0809973
151	0.308335	0.0868483
151.2	0.298471	0.0865706
151.4	0.304735	0.0785833
151.6	0.299747	0.089978
151.8	0.298657	0.0936311
152	0.321473	0.0782018
152.2	0.294167	0.0835729
152.4	0.293547	0.0942631
152.6	0.308078	0.100895
152.8	0.300772	0.0849536
153	0.300283	0.0902093
153.2	0.299463	0.0917769
153.4	0.309419	0.0874129
153.6	0.304787	0.0849379
153.8	0.297309	0.0844174
154	0.305355	0.0995238
154.2	0.311079	0.0888143
154.4	0.304137	0.0834582
154.6	0.299495	0.0844815
154.8	0.307564	0.0989683
155	0.303549	0.0909553
155.2	0.299203	0.0826972
155.4	0.307044	0.0945953
155.6	0.304724	0.0951553
155.8	0.311661	0.0777312
156	0.298736	0.0872491
156.2	0.302202	0.0920158
156.4	0.312762	0.0867608
156.6	0.306488	0.0867515
156.8	0.304255	0.0866693
157	0.312523	0.0918587
157.2	0.308835	0.0875531
157.4	0.293328	0.084416
157.6	0.308305	0.0761481
157.8	0.313097	0.0970956
158	0.309611	0.0950497
158.2	0.309788	0.0816415
158.4	0.305585	0.0946387
158.6	0.309454	0.0927489
158.8	0.304627	0.0799132
159	0.30605	0.0943726
159.2	0.310648	0.0960849
159.4	0.317132	0.075708
159.6	0.30206	0.088034
159.8	0.298757	0.0917881
160	0.308186	0.0864182
160.2	0.315857	0.0845497
160.4	0.297267	0.0879269
160.6	0.309545	0.089623
160.8	0.322403	0.0930062
161	0.309007	0.0966604
161.2	0.303321	0.0894485
161.4	0.316629	0.0830455
161.6	0.319793	0.0923391
161.8	0.308004	0.0881711
162	0.313907	0.0862272
162.2	0.308196	0.10073
162.4	0.317314	0.0908864
162.6	0.312579	0.0819016
162.8	0.307161	0.0943437
163	0.315499	0.096834
163.2	0.319624	0.0832635
163.4	0.301319	0.0874184
163.6	0.304541	0.0930458
163.8	0.323904	0.0860079
164	0.312326	0.0874077
164.2	0.301349	0.0892735
164.4	0.312807	0.0852883
164.6	0.31281	0.0920983
164.8	0.305603	0.0807193
165	0.307411	0.0844753
165.2	0.310362	0.0946468
165.4	0.315682	0.0888238
165.6	0.308727	0.0854972
165.8	0.316171	0.0939959
166	0.317534	0.0940948
166.2	0.319365	0.0876404
166.4	0.306985	0.0919011
166.6	0.317326	0.10009
166.8	0.321557	0.0938407
167	0.31099	0.0913985
167.2	0.305517	0.0847462
167.4	0.318051	0.0916567
167.6	0.328633	0.089176
167.8	0.308318	0.0956376
168	0.312976	0.0850111
168.2	0.319169	0.0880712
168.4	0.314269	0.0967427
168.6	0.310992	0.0829843
168.8	0.309663	0.0797592
169	0.318896	0.0949956
169.2	0.318244	0.0832961
169.4	0.313177	0.0832508
169.6	0.313058	0.103905
169.8	0.311053	0.0935944
170	0.316156	0.076258
170.2	0.311851	0.0920878
170.4	0.30788	0.0987821
170.6	0.330325	0.0850344
170.8	0.317916	0.0845111
171	0.310572	0.0954607
171.2	0.317251	0.0854891
171.4	0.329983	0.0916236
171.6	0.315863	0.0801559
171.8	0.311185	0.0940102
172	0.32829	0.0863109
172.2	0.318865	0.0890647
172.4	0.312846	0.0865169
172.6	0.312943	0.0962146
172.8	0.324535	0.0931788
173	0.312941	0.0815461
173.2	0.317596	0.0961946
173.4	0.313952	0.0980971
173.6	0.325778	0.0831583
173.8	0.322286	0.0888687
174	0.313521	0.0948597
174.2	0.322056	0.089413
174.4	0.333942	0.0879136
174.6	0.313129	0.101321
174.8	0.318125	0.097401
175	0.3327	0.0830901
175.2	0.323922	0.0894169
175.4	0.314101	0.0918676
175.6	0.321787	0.0909191
175.8	0.331905	0.0909997
176	0.315243	0.0853501
176.2	0.319547	0.0975013
176.4	0.319741	0.0987635
176.6	0.322001	0.0851563
176.8	0.320549	0.0929328
177	0.323812	0.10381
177.2	0.320648	0.0927787
177.4	0.330767	0.0766552
177.6	0.315422	0.097221
177.8	0.319051	0.105888
178	0.326723	0.0834585
178.2	0.323628	0.0938578
178.4	0.317395	0.103791
178.6	0.324182	0.0929621
178.8	0.334002	0.0877102
179	0.320918	0.0997933
179.2	0.326522	0.0946344
179.4	0.326147	0.0989605
179.6	0.321164	0.0901521
179.8	0.323035	0.0934501
180	0.328391	0.0907991
180.2	0.326942	0.0955427
180.4	0.32666	0.0817381
180.6	0.324479	0.0998676
180.8	0.327888	0.0999144
181	0.327535	0.0813654
181.2	0.330441	0.0943308
181.4	0.328799	0.107168
181.6	0.323119	0.0893
181.8	0.334089	0.0890019
182	0.318889	0.103138
182.2	0.322607	0.0919812
182.4	0.333122	0.0864516
182.6	0.3313	0.0917648
182.8	0.322161	0.0941673
183	0.321003	0.0944176
183.2	0.336371	0.0957401
183.4	0.329526	0.095831
183.6	0.324477	0.0924726
183.8	0.321196	0.0980685
184	0.328033	0.0912133
184.2	0.330807	0.088594
184.4	0.319969	0.0997313
184.6	0.319505	0.0890444
184.8	0.338687	0.0931135
185	0.330094	0.0935848
185.2	0.321647	0.103012
185.4	0.332438	0.0787485
185.6	0.33605	0.0918053
185.8	0.319692	0.0964239
186	0.33268	0.0865961
186.2	0.340523	0.0890337
186.4	0.32918	0.0991741
186.6	0.326528	0.0934609
186.8	0.33202	0.0957432
187	0.331355	0.0934137
187.2	0.328769	0.0912204
187.4	0.327589	0.0953086
187.6	0.32984	0.0939382
187.8	0.332135	0.0930734
188	0.330782	0.0938988
188.2	0.327164	0.0978501
188.4	0.328938	0.0841518
188.6	0.336163	0.0937734
188.8	0.32102	0.108713
189	0.328821	0.086829
189.2	0.34903	0.0877142
189.4	0.33148	0.103161
189.6	0.324587	0.101214
189.8	0.332184	0.0885578
190	0.339996	0.0931209
190.2	0.331374	0.0990313
190.4	0.326953	0.0923615
190.6	0.344574	0.0951763
190.8	0.329278	0.0881413
191	0.33512	0.0965131
191.2	0.328929	0.105259
191.4	0.334531	0.0863453
191.6	0.333929	0.0832301
191.8	0.325351	0.106589
192	0.323211	0.0945414
192.2	0.336121	0.0914317
192.4	0.333746	0.0969012
192.6	0.33009	0.105915
192.8	0.340355	0.0810538
193	0.345567	0.0923672
193.2	0.328026	0.1006
193.4	0.326528	0.0909119
193.6	0.340048	0.0878563
193.8	0.337095	0.0998681
194	0.330688	0.0935369
194.2	0.337316	0.0942541
194.4	0.339933	0.0930992
194.6	0.332002	0.0938228
194.8	0.335871	0.100946
195	0.328984	0.101902
195.2	0.335808	0.0814739
195.4	0.34053	0.0943926
195.6	0.326692	0.104413
195.8	0.334821	0.0896819
196	0.344812	0.083397
196.2	0.326383	0.104803
196.4	0.336391	0.0899518
196.6	0.341833	0.0875924
196.8	0.340427	0.0891894
197	0.327573	0.100076
197.2	0.339146	0.0902293
197.4	0.345666	0.0985246
197.6	0.33207	0.0938175
197.8	0.331097	0.0981675
198	0.335209	0.088966
198.2	0.338518	0.0855721
198.4	0.33204	0.0904055
198.6	0.33499	0.0993686
198.8	0.338607	0.0920089
199	0.340909	0.0885964
199.2	0.33677	0.0959118
199.4	0.329468	0.099048
199.6	0.344071	0.0867553
199.8	0.339437	0.0902918
200	0.334974	0.107747
200.2	0.343208	0.096346
200.4	0.354181	0.0866051
200.6	0.340336	0.102619
200.8	0.332186	0.103535
201	0.350329	0.0978072
201.2	0.34249	0.0900722
201.4	0.33457	0.0961841
201.6	0.337935	0.0991688
201.8	0.336841	0.0941048
202	0.349252	0.0970562
202.2	0.342979	0.0994413
202.4	0.335893	0.101545
202.6	0.34233	0.0841945
202.8	0.345045	0.0919161
203	0.336658	0.107788
203.2	0.335958	0.0932067
203.4	0.345083	0.0922943
203.6	0.337387	0.108296
203.8	0.328092	0.101317
204	0.349309	0.0876592
204.2	0.339485	0.0911427
204.4	0.327982	0.101981
204.6	0.339752	0.0897082
204.8	0.351671	0.0906208
205	0.337965	0.089557
205.2	0.337309	0.0989264
205.4	0.345904	0.0988858
205.6	0.341497	0.086257
205.8	0.339516	0.0991526
206	0.336275	0.109518
206.2	0.346398	0.0976942
206.4	0.344546	0.0887316
206.6	0.346159	0.100265
206.8	0.336674	0.102194
207	0.349307	0.0897122
207.2	0.350045	0.0958481
207.4	0.338122	0.107696
207.6	0.345889	0.0916224
207.8	0.353289	0.0870531
208	0.347564	0.100606
208.2	0.347952	0.102675
208.4	0.349918	0.0969876
208.6	0.342251	0.0986453
208.8	0.34685	0.0900975
209	0.349896	0.0987392
209.2	0.346406	0.0996547
209.4	0.348919	0.09022
209.6	0.338382	0.0953029
209.8	0.334819	0.107165
210	0.343209	0.093458
210.2	0.353023	0.0887013
210.4	0.341342	0.105083
210.6	0.343737	0.0952318
210.8	0.35684	0.091178
211	0.344657	0.10161
211.2	0.33958	0.109119
211.4	0.347583	0.0877674
211.6	0.363732	0.0922366
211.8	0.339095	0.104836
212	0.34496	0.10134
212.2	0.353291	0.100704
212.4	0.351154	0.094519
212.6	0.344972	0.0964454
212.8	0.345522	0.101139
213	0.348158	0.0947283
213.2	0.353658	0.0968065
213.4	0.343112	0.101337
213.6	0.338409	0.0963665
213.8	0.356043	0.0919531
214	0.355767	0.0956538
214.2	0.346872	0.107974
214.4	0.345856	0.0933841
214.6	0.363968	0.0931829
214.8	0.342196	0.104843
215	0.340221	0.105188
215.2	0.356604	0.0988746
215.4	0.36308	0.0956529
215.6	0.341667	0.100283
215.8	0.348573	0.0944698
216	0.351465	0.0917087
216.2	0.349404	0.0860449
216.4	0.348953	0.0944372
216.6	0.344237	0.0949283
216.8	0.345761	0.0967546
217	0.348242	0.093752
217.2	0.348474	0.102673
217.4	0.347801	0.0938662
217.6	0.358779	0.0920842
217.8	0.350544	0.0920075
218	0.336142	0.107785
218.2	0.35669	0.0890141
218.4	0.35632	0.0970562
218.6	0.339656	0.107681
218.8	0.349167	0.0909613
219	0.355948	0.102533
219.2	0.34556	0.100624
219.4	0.346621	0.101337
219.6	0.362068	0.0935042
219.8	0.347513	0.0931092
220	0.349044	0.10406
220.2	0.35216	0.102826
220.4	0.349838	0.0957041
220.6	0.357439	0.0991162
220.8	0.361229	0.103579
221	0.346376	0.105007
221.2	0.356431	0.0958431
221.4	0.357221	0.0893577
221.6	0.343997	0.105915
221.8	0.348261	0.0968676
222	0.359895	0.100453
222.2	0.352762	0.0946906
222.4	0.344377	0.105759
222.6	0.364943	0.09668
222.8	0.359236	0.0931037
223	0.34136	0.107988
223.2	0.351979	0.0977021
223.4	0.353241	0.104078
223.6	0.351144	0.0917974
223.8	0.35069	0.0946966
224	0.345837	0.099042
224.2	0.347382	0.0982974
224.4	0.363229	0.0945855
224.6	0.352084	0.105202
224.8	0.345614	0.101057
225	0.356299	0.0903316
225.2	0.355926	0.106945
225.4	0.345764	0.105294
225.6	0.352972	0.0913327
225.8	0.371984	0.0957668
226	0.347679	0.111725
226.2	0.352211	0.095331
226.4	0.359578	0.0951794
226.6	0.360122	0.100709
226.8	0.353038	0.0995687
227	0.357014	0.0946346
227.2	0.363278	0.0973003
227.4	0.366695	0.0976902
227.6	0.357154	0.0923477
227.8	0.354265	0.100873
228	0.357682	0.08968
228.2	0.358036	0.101542
228.4	0.353367	0.108719
228.6	0.36438	0.0984836
228.8	0.375214	0.0910075
229	0.34787	0.106493
229.2	0.346971	0.108075
229.4	0.370943	0.0940591
229.6	0.353822	0.0953437
229.8	0.349772	0.103294
230	0.362608	0.094709
230.2	0.360435	0.0982156
230.4	0.354554	0.0998216
230.6	0.365451	0.102276
230.8	0.36121	0.10423
231	0.360305	0.086958
231.2	0.354934	0.0911182
231.4	0.357377	0.10591
231.6	0.360544	0.100998
231.8	0.361409	0.0863641
232	0.353037	0.106697
232.2	0.359621	0.103419
232.4	0.363248	0.0909467
232.6	0.360141	0.102297
232.8	0.350059	0.107441
233	0.359599	0.0993419
233.2	0.365327	0.0936549
233.4	0.35531	0.101617
233.6	0.358274	0.11306
233.8	0.367225	0.100311
234	0.363139	0.099397
234.2	0.353056	0.0999425
234.4	0.361556	0.098415
234.6	0.358456	0.102342
234.8	0.36114	0.0968597
235	0.36436	0.103787
235.2	0.360189	0.105177
235.4	0.365903	0.0906628
235.6	0.373313	0.0993281
235.8	0.354364	0.108055
236	0.359198	0.09263
236.2	0.374186	0.0932704
236.4	0.357224	0.103557
236.6	0.354967	0.107618
236.8	0.365692	0.0956631
237	0.363294	0.0974234
237.2	0.355713	0.108853
237.4	0.361258	0.0989984
237.6	0.368897	0.094035
237.8	0.357755	0.101666
238	0.364469	0.100615
238.2	0.363473	0.0915526
238.4	0.366779	0.0976503
238.6	0.368486	0.0945528
238.8	0.358738	0.104336
239	0.358091	0.100971
239.2	0.366978	0.092018
239.4	0.364482	0.101896
239.6	0.36151	0.10714
239.8	0.365202	0.0929652
240	0.373345	0.0960947
240.2	0.359747	0.106074
240.4	0.363691	0.103468
240.6	0.375185	0.0932258
240.8	0.371292	0.103866
241	0.365978	0.102732
241.2	0.36721	0.0986112
241.4	0.373963	0.0986503
241.6	0.36396	0.108806
241.8	0.368093	0.0976275
242	0.36272	0.103782
242.2	0.366401	0.0988825
242.4	0.371769	0.0935259
242.6	0.356433	0.100933
242.8	0.361601	0.0876275
243	0.370507	0.0974646
243.2	0.367472	0.107839
243.4	0.359973	0.101027
243.6	0.368233	0.0872574
243.8	0.374876	0.0996731
244	0.358133	0.104983
244.2	0.364545	0.0925055
244.4	0.377636	0.099618
244.6	0.363975	0.113604
244.8	0.360736	0.0937839
245	0.365159	0.0984252
245.2	0.366594	0.104025
245.4	0.372139	0.102007
245.6	0.364108	0.0978821
245.8	0.369563	0.105696
246	0.37288	0.100215
246.2	0.365592	0.103117
246.4	0.363114	0.100022
246.6	0.369737	0.0968755
246.8	0.375585	0.100658
247	0.358903	0.105987
247.2	0.368573	0.0987509
247.4	0.370823	0.103344
247.6	0.369169	0.109111
247.8	0.364535	0.0965486
248	0.368201	0.0962713
248.2	0.367487	0.101817
248.4	0.371699	0.105583
248.6	0.365871	0.0945504
248.8	0.368314	0.0993281
249	0.363857	0.110687
249.2	0.367359	0.0973955
249.4	0.363352	0.0980781
249.6	0.361239	0.0951663
249.8	0.378022	0.10449
250	0.369517	0.101884
250.2	0.358932	0.0974665
250.4	0.37954	0.0929685
250.6	0.380268	0.112225
250.8	0.358632	0.100965
251	0.370806	0.0942185
251.2	0.384914	0.101406
251.4	0.365196	0.10763
251.6	0.370089	0.0988055
251.8	0.377467	0.104816
252	0.369958	0.105206
252.2	0.372651	0.097138
252.4	0.368922	0.097174
252.6	0.373602	0.102952
252.8	0.369394	0.0967873
253	0.368227	0.0992504
253.2	0.369124	0.0923752
253.4	0.377992	0.0956975
253.6	0.372355	0.11107
253.8	0.366512	0.101498
254	0.377416	0.0935007
254.2	0.383359	0.100591
254.4	0.370841	0.113555
254.6	0.363636	0.101071
254.8	0.375251	0.0956429
255	0.374559	0.119577
255.2	0.368473	0.103788
255.4	0.368645	0.10095
255.6	0.376891	0.109136
255.8	0.364301	0.104285
256	0.365539	0.0962532
256.2	0.37866	0.109613
256.4	0.372276	0.0982667
256.6	0.378667	0.0939985
256.8	0.363343	0.101824
257	0.370759	0.0948489
257.2	0.388533	0.0965062
257.4	0.376136	0.105048
257.6	0.368403	0.0957323
257.8	0.381638	0.090112
258	0.381041	0.116878
258.2	0.371437	0.10834
258.4	0.368761	0.101209
258.6	0.380292	0.1068
258.8	0.375348	0.113246
259	0.368591	0.0974074
259.2	0.369885	0.0993283
259.4	0.378039	0.105924
259.6	0.374564	0.0982555
259.8	0.369499	0.104896
260	0.372529	0.10851
260.2	0.377921	0.104778
260.4	0.381763	0.106397
260.6	0.372698	0.105759
260.8	0.376927	0.09912
261	0.384514	0.104972
261.2	0.370458	0.103662
261.4	0.367754	0.0966719
261.6	0.382212	0.107796
261.8	0.378875	0.112497
262	0.377749	0.100323
262.2	0.381329	0.0980986
262.4	0.381734	0.117699
262.6	0.374787	0.0937825
262.8	0.374673	0.0980976
263	0.382238	0.098964
263.2	0.380086	0.113727
263.4	0.377992	0.0965674
263.6	0.376726	0.101129
263.8	0.372453	0.106638
264	0.387953	0.0991202
264.2	0.381295	0.10552
264.4	0.374128	0.101959
264.6	0.377681	0.101376
264.8	0.393808	0.104497
265	0.376081	0.0951248
265.2	0.372823	0.10009
265.4	0.383749	0.106702
265.6	0.382478	0.100175
265.8	0.376407	0.100472
266	0.37863	0.108939
266.2	0.376533	0.108212
266.4	0.381854	0.0986622
266.6	0.382795	0.104415
266.8	0.381289	0.115954
267	0.377908	0.102014
267.2	0.388442	0.0946463
267.4	0.374687	0.109099
267.6	0.382056	0.105898
267.8	0.392192	0.0974947
268	0.376904	0.114217
268.2	0.369495	0.10602
268.4	0.386766	0.109232
268.6	0.385399	0.102986
268.8	0.375608	0.0962234
269	0.379589	0.104412
269.2	0.388423	0.111215
269.4	0.372506	0.100345
269.6	0.377626	0.101412
269.8	0.383566	0.112715
270	0.386198	0.104357
270.2	0.379307	0.10136
270.4	0.375188	0.102623
270.6	0.379061	0.108231
270.8	0.385788	0.095944
271	0.378817	0.101714
271.2	0.377049	0.105605
271.4	0.384549	0.106177
271.6	0.391587	0.104822
271.8	0.378746	0.102949
272	0.379477	0.105014
272.2	0.392162	0.111997
272.4	0.388442	0.100647
272.6	0.379405	0.103103
272.8	0.381533	0.111693
273	0.385775	0.109429
273.2	0.383774	0.0914214
273.4	0.383782	0.105048
273.6	0.38191	0.106497
273.8	0.388531	0.102006
274	0.388249	0.108293
274.2	0.370406	0.113098
274.4	0.378079	0.104981
274.6	0.395614	0.106542
274.8	0.381837	0.113791
275	0.378743	0.114355
275.2	0.391376	0.101048
275.4	0.390952	0.10707
275.6	0.374804	0.100306
275.8	0.387398	0.103221
276	0.391138	0.100317
276.2	0.383975	0.0951081
276.4	0.38435	0.105613
276.6	0.387526	0.113452
276.8	0.388565	0.0924168
277	0.389858	0.0950518
277.2	0.385175	0.107054
277.4	0.376265	0.100386
277.6	0.389945	0.101058
277.8	0.382746	0.116325
278	0.380369	0.10795
278.2	0.390521	0.0938526
278.4	0.394854	0.102099
278.6	0.37997	0.107092
278.8	0.382246	0.102674
279	0.400395	0.10247
279.2	0.39363	0.105215
279.4	0.373707	0.110174
279.6	0.39704	0.104795
279.8	0.393163	0.107316
280	0.383921	0.102824
280.2	0.39037	0.109391
280.4	0.386137	0.104043
280.6	0.385852	0.0970286
280.8	0.38364	0.102169
281	0.389887	0.120075
281.2	0.385845	0.108855
281.4	0.391811	0.104272
281.6	0.387018	0.11263
281.8	0.390963	0.112766
282	0.393403	0.0960045
282.2	0.391205	0.106013
282.4	0.382619	0.110201
282.6	0.390422	0.109064
282.8	0.404055	0.104887
283	0.383188	0.108055
283.2	0.382822	0.105572
283.4	0.394378	0.105724
283.6	0.388313	0.0970216
283.8	0.391846	0.105251
284	0.391592	0.11704
284.2	0.391129	0.103011
284.4	0.382699	0.0981844
284.6	0.38947	0.113736
284.8	0.386169	0.11259
285	0.399	0.097838
285.2	0.397435	0.106964
285.4	0.381332	0.116251
285.6	0.396949	0.100155
285.8	0.40172	0.100067
286	0.387695	0.106994
286.2	0.397364	0.10085
286.4	0.398729	0.0998648
286.6	0.390128	0.112904
286.8	0.386378	0.103626
287	0.388295	0.102811
287.2	0.39908	0.104326
287.4	0.396991	0.106335
287.6	0.389129	0.116061
287.8	0.389771	0.11268
288	0.393109	0.103543
288.2	0.398774	0.10969
288.4	0.385435	0.114883
288.6	0.390553	0.106983
288.8	0.405337	0.108312
289	0.393997	0.117122
289.2	0.379985	0.105363
289.4	0.397557	0.0941623
289.6	0.399162	0.113827
289.8	0.389885	0.111982
290	0.391217	0.104945
290.2	0.409275	0.107289
290.4	0.384152	0.103793
290.6	0.393858	0.108321
290.8	0.402981	0.114445
291	0.39024	0.107937
291.2	0.395184	0.108001
291.4	0.394301	0.109491
291.6	0.392267	0.0999921
291.8	0.392477	0.0945454
292	0.391354	0.116896
292.2	0.39317	0.111071
292.4	0.390807	0.100399
292.6	0.406333	0.107756
292.8	0.387515	0.114867
293	0.395325	0.0992923
293.2	0.407501	0.114717
293.4	0.38575	0.108636
293.6	0.388446	0.111184
293.8	0.397722	0.107864
294	0.396267	0.0997124
294.2	0.385926	0.108393
294.4	0.393164	0.106297
294.6	0.39876	0.112461
294.8	0.38977	0.101322
295	0.396143	0.113889
295.2	0.399738	0.1157
295.4	0.396139	0.104906
295.6	0.399461	0.108554
295.8	0.394629	0.118155
296	0.39348	0.107201
296.2	0.404196	0.0994499
296.4	0.396192	0.113896
296.6	0.386162	0.118474
296.8	0.403625	0.106827
297	0.40492	0.112175
297.2	0.384145	0.114121
297.4	0.39568	0.110388
297.6	0.408031	0.109029
297.8	0.398464	0.105825
298	0.389575	0.1081
298.2	0.400922	0.113142
298.4	0.406546	0.104692
298.6	0.391416	0.102594
298.8	0.405346	0.11378
299	0.394372	0.106833
299.2	0.397064	0.102284
299.4	0.399597	0.112521
299.6	0.393367	0.113035
299.8	0.399832	0.100144
300	0.405299	0.105522
300.2	0.390636	0.11523
300.4	0.399658	0.109494
300.6	0.400117	0.10703
300.8	0.398752	0.110284
301	0.402708	0.111458
301.2	0.396627	0.105853
301.4	0.405553	0.103535
301.6	0.394871	0.103484
301.8	0.401938	0.106916
302	0.4054	0.112181
302.2	0.401034	0.0983425
302.4	0.40205	0.110392
302.6	0.399857	0.116275
302.8	0.399011	0.101285
303	0.40238	0.102803
303.2	0.395586	0.121664
303.4	0.393965	0.11424
303.6	0.406678	0.102617
303.8	0.402237	0.110829
304	0.398258	0.111813
304.2	0.3984	0.0994499
304.4	0.413729	0.107836
304.6	0.39939	0.111773
304.8	0.398758	0.108919
305	0.403511	0.103034
305.2	0.396808	0.103535
305.4	0.402737	0.111552
305.6	0.400187	0.109576
305.8	0.399264	0.104264
306	0.402181	0.102174
306.2	0.405849	0.113824
306.4	0.393442	0.106321
306.6	0.401161	0.0929075
306.8	0.405197	0.115774
307	0.397479	0.113823
307.2	0.396076	0.101328
307.4	0.417845	0.109609
307.6	0.409786	0.119458
307.8	0.395885	0.108187
308	0.409957	0.102151
308.2	0.406255	0.118015
308.4	0.404854	0.113038
308.6	0.402759	0.106774
308.8	0.409437	0.106873
309	0.401449	0.111321
309.2	0.404447	0.113025
309.4	0.405771	0.104665
309.6	0.400685	0.0979334
309.8	0.406801	0.105522
310	0.399648	0.117505
310.2	0.405727	0.0989583
310.4	0.409234	0.100701
310.6	0.399217	0.120731
310.8	0.395508	0.110962
311	0.410404	0.0937398
311.2	0.412388	0.112017
311.4	0.397951	0.124128
311.6	0.400219	0.102814
311.8	0.415086	0.104314
312	0.405484	0.113413
312.2	0.401508	0.113393
312.4	0.416499	0.102263
312.6	0.410982	0.107695
312.8	0.408282	0.109357
313	0.407626	0.114784
313.2	0.403537	0.106505
313.4	0.406147	0.102255
313.6	0.410018	0.114344
313.8	0.4037	0.118404
314	0.405406	0.10318
314.2	0.415586	0.107219
314.4	0.405822	0.118382
314.6	0.394931	0.110429
314.8	0.415225	0.103031
315	0.414968	0.113347
315.2	0.395835	0.120544
315.4	0.403898	0.106541
315.6	0.415098	0.109364
315.8	0.403962	0.109792
316	0.399326	0.111435
316.2	0.416483	0.106845
316.4	0.41667	0.0996361
316.6	0.410728	0.107027
316.8	0.405998	0.11666
317	0.402674	0.0977357
317.2	0.410668	0.100934
317.4	0.413277	0.113908
317.6	0.400275	0.106647
317.8	0.411043	0.0962508
318	0.414183	0.110265
318.2	0.406623	0.116962
318.4	0.411178	0.10111
318.6	0.421677	0.11396
318.8	0.40474	0.10872
319	0.401881	0.110962
319.2	0.408812	0.107362
319.4	0.416278	0.106707
319.6	0.407471	0.110279
319.8	0.406535	0.116236
320	0.41574	0.109267
320.2	0.40918	0.11174
320.4	0.412634	0.115332
320.6	0.409877	0.110227
320.8	0.409576	0.106147
321	0.41421	0.105814
321.2	0.408921	0.11564
321.4	0.405994	0.11044
321.6	0.422244	0.101689
321.8	0.412435	0.115342
322	0.400109	0.118808
322.2	0.413678	0.110282
322.4	0.414987	0.106635
322.6	0.405747	0.119954
322.8	0.412065	0.109112
323	0.417052	0.108103
323.2	0.413707	0.11426
323.4	0.409337	0.113546
323.6	0.411035	0.115419
323.8	0.409932	0.106693
324	0.42242	0.105059
324.2	0.413112	0.116468
324.4	0.408004	0.10667
324.6	0.415197	0.102851
324.8	0.413091	0.116048
325	0.408978	0.118316
325.2	0.409485	0.109248
325.4	0.422187	0.101048
325.6	0.411247	0.117811
325.8	0.409045	0.107508
326	0.419895	0.112315
326.2	0.417452	0.112248
326.4	0.408275	0.116847
326.6	0.410641	0.110954
326.8	0.41748	0.107033
327	0.407377	0.103862
327.2	0.419165	0.111534
327.4	0.407677	0.111949
327.6	0.413517	0.0955766
327.8	0.418285	0.111739
328	0.406841	0.113256
328.2	0.408818	0.107064
328.4	0.423598	0.105193
328.6	0.41752	0.122043
328.8	0.40079	0.105058
329	0.417551	0.101536
329.2	0.417821	0.112501
329.4	0.409795	0.120747
329.6	0.407007	0.103562
329.8	0.425936	0.0987568
330	0.411432	0.108744
330.2	0.408214	0.104327
330.4	0.420537	0.106709
330.6	0.41504	0.107567
330.8	0.417501	0.109565
331	0.413823	0.107497
331.2	0.415523	0.108569
331.4	0.419826	0.103528
331.6	0.419053	0.111411
331.8	0.409019	0.112491
332	0.416809	0.0999571
332.2	0.431828	0.117799
332.4	0.413104	0.121545
332.6	0.415831	0.105776
332.8	0.429851	0.107397
333	0.422207	0.11627
333.2	0.411628	0.1119
333.4	0.428275	0.112691
333.6	0.423431	0.113855
333.8	0.414277	0.104543
334	0.413597	0.110805
334.2	0.418448	0.117639
334.4	0.418313	0.109767
334.6	0.41598	0.115318
334.8	0.41205	0.114162
335	0.415265	0.106585
335.2	0.416476	0.111282
335.4	0.407575	0.118131
335.6	0.410625	0.109241
335.8	0.428244	0.102135
336	0.419514	0.122591
336.2	0.407953	0.113974
336.4	0.42515	0.106104
336.6	0.426664	0.11295
336.8	0.417944	0.121167
337	0.420303	0.104258
337.2	0.429489	0.113603
337.4	0.425268	0.112628
337.6	0.416299	0.104726
337.8	0.418729	0.107654
338	0.425872	0.113818
338.2	0.423773	0.10959
338.4	0.411654	0.119721
338.6	0.414066	0.108736
338.8	0.416924	0.108647
339	0.428638	0.117024
339.2	0.412688	0.109772
339.4	0.410525	0.104558
339.6	0.425614	0.106786
339.8	0.42012	0.11914
340	0.408812	0.110153
340.2	0.421314	0.10713
340.4	0.42868	0.122933
340.6	0.42104	0.11259
340.8	0.418371	0.105684
341	0.421534	0.112423
341.2	0.418998	0.111951
341.4	0.418298	0.110203
341.6	0.410891	0.114647
341.8	0.419985	0.109559
342	0.424234	0.114451
342.2	0.413427	0.114827
342.4	0.418105	0.103521
342.6	0.428217	0.105762
342.8	0.418337	0.1193
343	0.412869	0.106075
343.2	0.421747	0.113418
343.4	0.425409	0.12064
343.6	0.418498	0.11767
343.8	0.422592	0.104562
344	0.431359	0.113065
344.2	0.424255	0.12463
344.4	0.413502	0.103339
344.6	0.417572	0.106375
344.8	0.428522	0.11457
345	0.421774	0.115933
345.2	0.416295	0.109166
345.4	0.414941	0.107518
345.6	0.422738	0.108352
345.8	0.427175	0.110147
346	0.42137	0.105335
346.2	0.416397	0.10676
346.4	0.437229	0.117597
346.6	0.425186	0.122465
346.8	0.411487	0.103293
347	0.422011	0.116638
347.2	0.424113	0.123591
347.4	0.42169	0.111881
347.6	0.41598	0.106501
347.8	0.427196	0.117899
348	0.42315	0.115099
348.2	0.43172	0.108259
348.4	0.423068	0.11139
348.6	0.422502	0.115389
348.8	0.430819	0.111645
349	0.422443	0.110382
349.2	0.415014	0.109736
349.4	0.42664	0.113262
349.6	0.428813	0.121967
349.8	0.41808	0.108493
350	0.420634	0.109042
350.2	0.438273	0.118278
350.4	0.417213	0.109574
350.6	0.419034	0.104533
350.8	0.428564	0.124486
351	0.432947	0.106908
351.2	0.422885	0.101651
351.4	0.426461	0.116549
351.6	0.426472	0.119871
351.8	0.42618	0.106833
352	0.420721	0.113114
352.2	0.416334	0.119646
352.4	0.428821	0.114158
352.6	0.428164	0.112033
352.8	0.418806	0.107408
353	0.422734	0.108262
353.2	0.435407	0.113872
353.4	0.430555	0.106636
353.6	0.413673	0.100065
353.8	0.42471	0.118506
354	0.429438	0.122414
354.2	0.419883	0.104924
354.4	0.422694	0.114576
354.6	0.434123	0.121143
354.8	0.42431	0.11166
355	0.417857	0.112319
355.2	0.433295	0.122509
355.4	0.437477	0.118681
355.6	0.433806	0.108661
355.8	0.427651	0.114489
356	0.420248	0.122303
356.2	0.436585	0.108559
356.4	0.438912	0.111684
356.6	0.420834	0.109457
356.8	0.428516	0.113197
357	0.442522	0.110965
357.2	0.428902	0.103836
357.4	0.427146	0.107383
357.6	0.430653	0.12443
357.8	0.431193	0.113167
358	0.425205	0.10447
358.2	0.437367	0.12143
358.4	0.437478	0.112327
358.6	0.426214	0.108049
358.8	0.433463	0.115891
359	0.423913	0.118302
359.2	0.430053	0.106047
359.4	0.428936	0.109414
359.6	0.434371	0.118195
359.8	0.430144	0.108331
360	0.437164	0.111541
360.2	0.435881	0.116168
360.4	0.422742	0.116964
360.6	0.431432	0.122405
360.8	0.438189	0.117535
361	0.421012	0.107926
361.2	0.431387	0.117371
361.4	0.44342	0.116938
361.6	0.423138	0.104771
361.8	0.430082	0.113421
362	0.433592	0.123003
362.2	0.428841	0.107071
362.4	0.434308	0.104212
362.6	0.437622	0.115133
362.8	0.432465	0.119592
363	0.4372	0.106935
363.2	0.433234	0.115145
363.4	0.42565	0.120781
363.6	0.440898	0.108456
363.8	0.435869	0.1172
364	0.430965	0.112671
364.2	0.431675	0.11136
364.4	0.436126	0.112778
364.6	0.444913	0.110441
364.8	0.428638	0.108246
365	0.438757	0.12213
365.2	0.441612	0.108984
365.4	0.42814	0.106331
365.6	0.435991	0.12303
365.8	0.440315	0.116006
366	0.427408	0.0977963
366.2	0.427149	0.11606
366.4	0.434139	0.127054
366.6	0.422416	0.113845
366.8	0.437489	0.109618
367	0.431389	0.122045
367.2	0.424295	0.124137
367.4	0.439941	0.108928
367.6	0.441553	0.116481
367.8	0.424248	0.117164
368	0.430717	0.123292
368.2	0.451613	0.115145
368.4	0.432764	0.109702
368.6	0.428453	0.116031
368.8	0.440917	0.121909
369	0.440654	0.110345
369.2	0.432787	0.121694
369.4	0.432647	0.121026
369.6	0.439173	0.113563
369.8	0.440413	0.105901
370	0.433838	0.12232
370.2	0.426977	0.118433
370.4	0.434085	0.109535
370.6	0.446492	0.117504
370.8	0.437522	0.124332
371	0.428143	0.10733
371.2	0.448193	0.109086
371.4	0.447066	0.120588
371.6	0.428885	0.116439
371.8	0.441674	0.1151
372	0.44675	0.109624
372.2	0.434621	0.110689
372.4	0.434803	0.119964
372.6	0.434926	0.111915
372.8	0.432618	0.110858
373	0.431887	0.115972
373.2	0.443126	0.117856
373.4	0.435079	0.105742
373.6	0.4424	0.116838
373.8	0.432056	0.118326
374	0.432721	0.108583
374.2	0.438837	0.105331
374.4	0.44707	0.119895
374.6	0.434695	0.118578
374.8	0.4352	0.110039
375	0.447792	0.117004
375.2	0.433735	0.117601
375.4	0.436031	0.110951
375.6	0.443812	0.110954
375.8	0.445129	0.111078
376	0.43979	0.116715
376.2	0.436697	0.111578
376.4	0.438623	0.113769
376.6	0.439139	0.114245
376.8	0.440871	0.123182
377	0.424118	0.1121
377.2	0.436014	0.102159
377.4	0.456829	0.120829
377.6	0.429767	0.121551
377.8	0.438707	0.109433
378	0.448828	0.112362
378.2	0.435924	0.128993
378.4	0.430293	0.10934
378.6	0.448704	0.116754
378.8	0.448306	0.116061
379	0.44281	0.115416
379.2	0.436998	0.110394
379.4	0.442624	0.113019
379.6	0.43695	0.113829
379.8	0.438982	0.11725
380	0.440954	0.112587
380.2	0.433146	0.10898
380.4	0.444026	0.118887
380.6	0.441487	0.118214
380.8	0.429628	0.107909
381	0.439562	0.119576
381.2	0.446204	0.126518
381.4	0.436028	0.116382
381.6	0.442648	0.113107
381.8	0.458152	0.119676
382	0.43683	0.110302
382.2	0.426632	0.113201
382.4	0.448519	0.109711
382.6	0.447776	0.117432
382.8	0.434951	0.108597
383	0.438353	0.111733
383.2	0.444568	0.113206
383.4	0.441452	0.11146
383.6	0.448712	0.110652
383.8	0.435173	0.107035
384	0.43999	0.10884
384.2	0.446312	0.113748
384.4	0.440479	0.100651
384.6	0.437215	0.10059
384.8	0.451562	0.118068
385	0.437165	0.114423
385.2	0.427365	0.0982497
385.4	0.446453	0.120953
385.6	0.444803	0.126512
385.8	0.434655	0.114857
386	0.445363	0.113431
386.2	0.459778	0.1213
386.4	0.438498	0.116853
386.6	0.432271	0.107187
386.8	0.446519	0.119876
387	0.439987	0.116751
387.2	0.442327	0.113956
387.4	0.438428	0.107753
387.6	0.446951	0.107879
387.8	0.44882	0.123061
388	0.444971	0.123152
388.2	0.431526	0.111157
388.4	0.447171	0.122588
388.6	0.447629	0.120634
388.8	0.441998	0.114356
389	0.437665	0.114752
389.2	0.454633	0.125967
389.4	0.4402	0.113722
389.6	0.443274	0.118331
389.8	0.448371	0.114561
390	0.44839	0.114383
390.2	0.442669	0.111452
390.4	0.451347	0.112813
390.6	0.442244	0.125683
390.8	0.445619	0.108943
391	0.445217	0.109611
391.2	0.440731	0.108502
391.4	0.447276	0.115157
391.6	0.448399	0.120232
391.8	0.449343	0.109138
392	0.436138	0.104752
392.2	0.45041	0.115168
392.4	0.446651	0.120102
392.6	0.441041	0.110179
392.8	0.453736	0.108909
393	0.462691	0.119048
393.2	0.43584	0.108356
393.4	0.444983	0.112893
393.6	0.454477	0.122316
393.8	0.44037	0.113287
394	0.441442	0.118387
394.2	0.445974	0.113236
394.4	0.448226	0.112687
394.6	0.446378	0.113951
394.8	0.450911	0.109608
395	0.440225	0.117064
395.2	0.454228	0.119403
395.4	0.454123	0.119963
395.6	0.44408	0.106969
395.8	0.450714	0.118579
396	0.45784	0.127806
396.2	0.442064	0.116452
396.4	0.44337	0.111503
396.6	0.459004	0.123264
396.8	0.449363	0.110747
397	0.444123	0.115219
397.2	0.455045	0.116969
397.4	0.458999	0.118103
397.6	0.443806	0.115818
397.8	0.448686	0.113179
398	0.452936	0.111547
398.2	0.449008	0.112544
398.4	0.453377	0.113542
398.6	0.446338	0.11477
398.8	0.451053	0.113805
399	0.451044	0.116343
399.2	0.452704	0.123506
399.4	0.44386	0.104698
[truncated: 8,002 more rows]

## Sheet: Fig3e
	7.81 nM			15.6 nM			31.3 nM			62.5 nM			125 nM			250 nM			500 nM
Time (s)	S2	S4	S5	S2	S4	S5	S2	S4	S5	S2	S4	S5	S2	S4	S5	S2	S4	S5	S2	S4	S5
1	-0.009	-0.079	-0.007	-0.014	-0.094	-0.021	0.002	-0.095	-0.012	-0.024	-0.137	-0.046	-0.045	-0.159	-0.083	-0.17	-0.276	-0.145	-0.221	-0.388	-0.228
6	0	-0.012	-0.003	-0.004	-0.017	-0.007	0.026	-0.014	0.019	-0.007	-0.051	0	0.018	-0.014	0.055	-0.009	0.015	0.21	0.271	0.34	0.664
11	0.006	0.006	0.01	0.013	0.013	0.022	0.065	0.043	0.086	0.051	0.042	0.123	0.161	0.206	0.319	0.365	0.536	0.797	1.054	1.39	1.783
16	0.014	0.015	0.024	0.036	0.036	0.053	0.113	0.1	0.152	0.131	0.151	0.256	0.344	0.449	0.592	0.748	1.057	1.353	1.795	2.333	2.666
21	0.025	0.022	0.036	0.057	0.058	0.078	0.155	0.153	0.215	0.214	0.267	0.388	0.533	0.691	0.849	1.119	1.555	1.848	2.443	3.079	3.258
26	0.03	0.029	0.053	0.077	0.08	0.115	0.199	0.206	0.285	0.305	0.386	0.527	0.718	0.927	1.104	1.467	2.011	2.278	2.972	3.607	3.634
31	0.041	0.04	0.07	0.099	0.107	0.148	0.242	0.263	0.354	0.396	0.502	0.663	0.898	1.159	1.34	1.794	2.419	2.629	3.377	3.956	3.863
36	0.051	0.051	0.087	0.118	0.132	0.18	0.285	0.323	0.415	0.481	0.626	0.79	1.066	1.389	1.557	2.087	2.775	2.899	3.665	4.192	4.003
41	0.058	0.058	0.104	0.141	0.156	0.208	0.324	0.377	0.484	0.569	0.744	0.918	1.234	1.602	1.758	2.351	3.066	3.103	3.868	4.344	4.1
46	0.065	0.061	0.122	0.157	0.176	0.244	0.363	0.426	0.546	0.652	0.858	1.041	1.387	1.803	1.941	2.577	3.299	3.26	4.004	4.446	4.167
51	0.077	0.079	0.136	0.179	0.207	0.274	0.408	0.488	0.607	0.739	0.98	1.158	1.538	1.999	2.101	2.775	3.491	3.374	4.104	4.524	4.213
56	0.088	0.093	0.152	0.198	0.234	0.3	0.45	0.546	0.669	0.82	1.094	1.27	1.679	2.18	2.243	2.942	3.637	3.459	4.175	4.583	4.252
61	0.094	0.108	0.169	0.215	0.262	0.33	0.488	0.611	0.73	0.894	1.21	1.372	1.807	2.346	2.367	3.077	3.75	3.522	4.228	4.627	4.283
66	0.105	0.122	0.184	0.236	0.29	0.362	0.53	0.662	0.79	0.972	1.318	1.477	1.935	2.498	2.472	3.195	3.839	3.575	4.269	4.665	4.306
71	0.113	0.14	0.198	0.254	0.32	0.393	0.566	0.719	0.841	1.048	1.426	1.572	2.049	2.637	2.562	3.29	3.912	3.613	4.301	4.693	4.33
76	0.119	0.149	0.217	0.274	0.345	0.423	0.605	0.771	0.898	1.123	1.526	1.659	2.153	2.756	2.643	3.366	3.961	3.648	4.324	4.718	4.35
81	0.127	0.163	0.231	0.287	0.375	0.451	0.641	0.828	0.954	1.191	1.626	1.742	2.25	2.863	2.709	3.429	4.002	3.672	4.349	4.739	4.367
86	0.137	0.176	0.25	0.308	0.398	0.482	0.678	0.882	1.007	1.257	1.722	1.821	2.339	2.958	2.766	3.478	4.041	3.696	4.366	4.755	4.382
91	0.146	0.196	0.264	0.332	0.432	0.509	0.72	0.94	1.058	1.327	1.819	1.892	2.425	3.043	2.816	3.527	4.073	3.714	4.382	4.779	4.396
96	0.155	0.219	0.278	0.349	0.469	0.535	0.755	1.003	1.111	1.391	1.91	1.959	2.501	3.124	2.858	3.563	4.111	3.732	4.399	4.803	4.411
101	0.164	0.23	0.291	0.363	0.495	0.564	0.791	1.054	1.158	1.453	1.995	2.021	2.567	3.185	2.893	3.593	4.13	3.746	4.411	4.819	4.423
106	0.173	0.248	0.305	0.384	0.523	0.587	0.825	1.107	1.205	1.511	2.075	2.078	2.631	3.239	2.921	3.618	4.151	3.758	4.425	4.831	4.432
111	0.18	0.263	0.318	0.399	0.553	0.616	0.858	1.159	1.249	1.568	2.147	2.132	2.682	3.289	2.948	3.64	4.166	3.768	4.434	4.842	4.442
116	0.184	0.278	0.336	0.414	0.579	0.641	0.892	1.206	1.293	1.622	2.219	2.179	2.731	3.331	2.97	3.659	4.184	3.783	4.441	4.856	4.454
121	0.197	0.29	0.348	0.434	0.603	0.665	0.928	1.258	1.336	1.681	2.287	2.222	2.782	3.367	2.991	3.683	4.198	3.794	4.457	4.866	4.464
126	0.203	0.304	0.359	0.451	0.633	0.69	0.959	1.306	1.377	1.729	2.356	2.261	2.819	3.402	3.011	3.692	4.213	3.802	4.465	4.88	4.47
131	0.206	0.321	0.373	0.464	0.658	0.718	0.99	1.356	1.418	1.772	2.416	2.302	2.851	3.43	3.026	3.706	4.225	3.813	4.472	4.888	4.479
136	0.219	0.336	0.389	0.487	0.689	0.741	1.022	1.407	1.455	1.824	2.477	2.338	2.89	3.461	3.041	3.72	4.239	3.82	4.482	4.901	4.488
141	0.227	0.354	0.407	0.5	0.713	0.766	1.054	1.451	1.493	1.867	2.526	2.373	2.917	3.48	3.058	3.73	4.248	3.828	4.49	4.908	4.499
146	0.236	0.367	0.42	0.514	0.741	0.791	1.079	1.496	1.531	1.907	2.576	2.403	2.942	3.502	3.068	3.74	4.259	3.838	4.499	4.92	4.506
151	0.24	0.381	0.432	0.532	0.763	0.812	1.11	1.537	1.563	1.948	2.622	2.429	2.967	3.516	3.078	3.75	4.263	3.845	4.507	4.924	4.511
156	0.247	0.394	0.443	0.547	0.79	0.834	1.136	1.578	1.593	1.987	2.662	2.451	2.986	3.534	3.089	3.761	4.271	3.848	4.516	4.933	4.515
161	0.256	0.405	0.454	0.562	0.811	0.857	1.165	1.617	1.627	2.022	2.698	2.471	3.005	3.548	3.096	3.768	4.277	3.856	4.518	4.937	4.524
166	0.265	0.421	0.47	0.58	0.836	0.88	1.195	1.66	1.657	2.058	2.734	2.49	3.026	3.558	3.107	3.778	4.287	3.863	4.529	4.941	4.53
171	0.277	0.433	0.481	0.595	0.861	0.899	1.222	1.7	1.686	2.09	2.768	2.513	3.046	3.573	3.115	3.786	4.294	3.871	4.538	4.95	4.535
176	0.28	0.448	0.495	0.608	0.887	0.917	1.249	1.738	1.714	2.116	2.8	2.533	3.054	3.583	3.124	3.792	4.3	3.876	4.543	4.959	4.543
181	0.289	0.46	0.51	0.626	0.912	0.94	1.277	1.773	1.739	2.155	2.83	2.55	3.072	3.595	3.133	3.803	4.308	3.882	4.547	4.969	4.548
186	0.299	0.477	0.524	0.638	0.934	0.963	1.3	1.811	1.768	2.178	2.855	2.566	3.085	3.605	3.14	3.81	4.313	3.891	4.553	4.974	4.557
191	0.306	0.489	0.536	0.656	0.961	0.979	1.325	1.85	1.792	2.206	2.885	2.579	3.099	3.615	3.147	3.816	4.323	3.897	4.564	4.982	4.562
196	0.313	0.504	0.544	0.67	0.983	0.999	1.351	1.883	1.813	2.23	2.911	2.594	3.109	3.627	3.151	3.823	4.335	3.899	4.569	4.988	4.564
201	0.316	0.519	0.559	0.68	1.008	1.019	1.371	1.92	1.837	2.253	2.936	2.603	3.118	3.635	3.156	3.824	4.341	3.905	4.568	5	4.568
206	0.326	0.534	0.571	0.698	1.032	1.038	1.396	1.952	1.859	2.279	2.956	2.615	3.131	3.644	3.165	3.835	4.347	3.911	4.576	5.001	4.575
211	0.333	0.544	0.585	0.71	1.052	1.055	1.419	1.981	1.882	2.295	2.973	2.628	3.138	3.647	3.171	3.839	4.348	3.914	4.583	5.002	4.58
216	0.339	0.555	0.594	0.724	1.074	1.072	1.439	2.008	1.899	2.318	2.991	2.641	3.147	3.656	3.175	3.845	4.354	3.92	4.588	5.009	4.585
221	0.345	0.566	0.604	0.739	1.092	1.09	1.462	2.037	1.919	2.338	3.006	2.651	3.156	3.66	3.183	3.853	4.359	3.925	4.594	5.011	4.592
226	0.353	0.579	0.617	0.754	1.117	1.11	1.482	2.067	1.94	2.357	3.023	2.661	3.161	3.668	3.188	3.857	4.362	3.933	4.6	5.018	4.597
231	0.359	0.596	0.625	0.766	1.139	1.126	1.505	2.097	1.957	2.375	3.038	2.668	3.172	3.676	3.192	3.865	4.371	3.936	4.605	5.022	4.598
236	0.372	0.605	0.638	0.781	1.158	1.145	1.525	2.124	1.973	2.392	3.054	2.678	3.181	3.681	3.197	3.87	4.373	3.94	4.611	5.029	4.606
241	0.374	0.623	0.649	0.792	1.186	1.161	1.543	2.151	1.989	2.406	3.074	2.682	3.185	3.689	3.206	3.872	4.385	3.943	4.614	5.037	4.609
246	0.382	0.638	0.662	0.803	1.208	1.179	1.562	2.18	2.007	2.419	3.081	2.696	3.19	3.696	3.21	3.875	4.391	3.954	4.618	5.044	4.618
251	0.388	0.647	0.672	0.815	1.225	1.195	1.579	2.201	2.02	2.434	3.091	2.697	3.195	3.705	3.213	3.882	4.397	3.954	4.622	5.047	4.618
256	0.396	0.665	0.682	0.831	1.249	1.207	1.599	2.223	2.036	2.447	3.105	2.708	3.203	3.711	3.218	3.889	4.401	3.957	4.632	5.051	4.625
261	0.401	0.673	0.695	0.841	1.27	1.226	1.614	2.247	2.047	2.462	3.114	2.713	3.209	3.711	3.226	3.891	4.402	3.962	4.634	5.056	4.628
266	0.411	0.687	0.701	0.855	1.29	1.236	1.636	2.268	2.059	2.47	3.124	2.718	3.215	3.718	3.228	3.899	4.41	3.963	4.64	5.061	4.629
271	0.414	0.7	0.717	0.866	1.306	1.254	1.648	2.29	2.074	2.483	3.134	2.726	3.22	3.724	3.232	3.9	4.412	3.971	4.643	5.065	4.636
276	0.422	0.716	0.726	0.882	1.328	1.262	1.665	2.315	2.084	2.494	3.148	2.731	3.228	3.731	3.237	3.907	4.421	3.973	4.649	5.072	4.637
281	0.43	0.724	0.733	0.896	1.345	1.279	1.686	2.329	2.093	2.509	3.153	2.736	3.236	3.734	3.237	3.915	4.42	3.974	4.658	5.074	4.64
286	0.438	0.737	0.747	0.905	1.367	1.296	1.699	2.349	2.108	2.519	3.165	2.747	3.239	3.741	3.247	3.916	4.43	3.982	4.655	5.08	4.646
291	0.443	0.752	0.754	0.914	1.387	1.307	1.712	2.372	2.12	2.525	3.173	2.753	3.243	3.746	3.251	3.92	4.434	3.985	4.66	5.086	4.649
296	0.451	0.762	0.764	0.929	1.402	1.321	1.729	2.383	2.13	2.536	3.18	2.757	3.25	3.748	3.254	3.928	4.434	3.988	4.666	5.085	4.652
301	0.457	0.772	0.775	0.939	1.422	1.337	1.74	2.402	2.138	2.547	3.188	2.764	3.255	3.754	3.258	3.931	4.44	3.993	4.669	5.088	4.656
306	0.461	0.784	0.783	0.952	1.44	1.348	1.757	2.417	2.147	2.557	3.197	2.766	3.261	3.757	3.259	3.931	4.439	3.996	4.673	5.092	4.659
311	0.468	0.796	0.795	0.959	1.456	1.358	1.768	2.432	2.159	2.567	3.199	2.774	3.263	3.76	3.265	3.936	4.443	3.998	4.678	5.096	4.661
316	0.474	0.806	0.803	0.971	1.47	1.373	1.78	2.447	2.17	2.569	3.204	2.78	3.268	3.761	3.27	3.939	4.445	4.002	4.678	5.1	4.669
321	0.479	0.816	0.812	0.984	1.486	1.382	1.795	2.463	2.177	2.579	3.209	2.785	3.269	3.765	3.271	3.943	4.448	4.008	4.684	5.103	4.669
326	0.491	0.828	0.821	0.993	1.502	1.396	1.807	2.473	2.184	2.586	3.215	2.79	3.277	3.77	3.279	3.947	4.452	4.011	4.688	5.103	4.675
331	0.497	0.838	0.829	1.005	1.518	1.408	1.821	2.488	2.195	2.595	3.217	2.793	3.281	3.773	3.277	3.951	4.454	4.012	4.688	5.109	4.68
336	0.501	0.854	0.839	1.015	1.54	1.419	1.831	2.504	2.202	2.602	3.229	2.797	3.285	3.782	3.283	3.955	4.464	4.019	4.696	5.118	4.681
341	0.504	0.864	0.849	1.024	1.552	1.428	1.844	2.517	2.205	2.609	3.229	2.802	3.288	3.783	3.286	3.957	4.466	4.019	4.699	5.117	4.684
346	0.511	0.873	0.859	1.035	1.568	1.44	1.854	2.528	2.216	2.612	3.236	2.808	3.291	3.786	3.293	3.962	4.464	4.024	4.698	5.122	4.688
351	0.519	0.878	0.866	1.045	1.577	1.445	1.864	2.532	2.223	2.619	3.238	2.808	3.295	3.784	3.295	3.964	4.464	4.024	4.704	5.12	4.689
356	0.524	0.894	0.872	1.054	1.596	1.456	1.875	2.549	2.228	2.621	3.246	2.813	3.298	3.792	3.297	3.969	4.473	4.025	4.707	5.128	4.693
361	0.528	0.909	0.885	1.063	1.614	1.469	1.884	2.564	2.235	2.627	3.253	2.822	3.297	3.797	3.303	3.969	4.48	4.031	4.708	5.134	4.698
366	0.537	0.92	0.889	1.074	1.627	1.474	1.897	2.574	2.239	2.637	3.257	2.82	3.307	3.802	3.303	3.975	4.482	4.035	4.713	5.133	4.697
371	0.543	0.929	0.901	1.083	1.645	1.491	1.907	2.582	2.253	2.64	3.263	2.828	3.311	3.805	3.31	3.978	4.485	4.042	4.717	5.139	4.705
376	0.549	0.94	0.906	1.093	1.658	1.502	1.917	2.591	2.257	2.648	3.269	2.831	3.313	3.809	3.315	3.982	4.488	4.043	4.719	5.142	4.708
381	0.55	0.95	0.917	1.099	1.67	1.505	1.924	2.6	2.259	2.652	3.273	2.833	3.315	3.81	3.314	3.982	4.488	4.044	4.723	5.144	4.707
386	0.554	0.961	0.926	1.109	1.684	1.519	1.931	2.612	2.267	2.656	3.28	2.837	3.318	3.812	3.317	3.986	4.494	4.048	4.723	5.147	4.712
391	0.562	0.97	0.932	1.12	1.699	1.521	1.941	2.625	2.272	2.66	3.283	2.844	3.324	3.82	3.319	3.992	4.499	4.049	4.727	5.151	4.711
396	0.564	0.985	0.938	1.128	1.717	1.534	1.95	2.636	2.28	2.664	3.295	2.85	3.326	3.825	3.324	3.991	4.506	4.053	4.73	5.16	4.718
401	0.574	0.995	0.942	1.137	1.727	1.539	1.961	2.642	2.28	2.672	3.293	2.849	3.331	3.828	3.324	3.998	4.505	4.054	4.74	5.159	4.716
406	0.58	1.01	0.948	1.148	1.742	1.548	1.968	2.652	2.286	2.679	3.301	2.852	3.339	3.834	3.326	4.004	4.514	4.057	4.744	5.168	4.718
411	0.585	1.018	0.961	1.155	1.755	1.561	1.977	2.66	2.295	2.682	3.303	2.859	3.338	3.838	3.333	4.003	4.516	4.06	4.743	5.167	4.721
416	0.588	1.029	0.967	1.16	1.77	1.568	1.981	2.667	2.3	2.684	3.308	2.861	3.34	3.843	3.336	4.005	4.516	4.066	4.741	5.172	4.727
421	0.596	1.036	0.975	1.172	1.778	1.575	1.993	2.671	2.307	2.689	3.31	2.867	3.345	3.844	3.339	4.006	4.516	4.068	4.748	5.173	4.728
426	0.599	1.044	0.981	1.18	1.791	1.581	1.997	2.68	2.307	2.691	3.311	2.871	3.346	3.845	3.343	4.012	4.519	4.068	4.752	5.174	4.729
431	0.604	1.055	0.991	1.187	1.803	1.588	2.006	2.691	2.313	2.696	3.319	2.873	3.351	3.849	3.349	4.013	4.523	4.073	4.751	5.18	4.734
436	0.614	1.068	0.992	1.195	1.815	1.593	2.011	2.698	2.32	2.705	3.32	2.876	3.354	3.853	3.346	4.018	4.526	4.073	4.758	5.181	4.734
441	0.616	1.075	1	1.204	1.825	1.6	2.02	2.702	2.32	2.705	3.326	2.876	3.357	3.852	3.35	4.023	4.531	4.077	4.765	5.182	4.737
446	0.621	1.085	1.007	1.21	1.84	1.605	2.026	2.712	2.324	2.707	3.328	2.876	3.358	3.86	3.354	4.023	4.535	4.077	4.763	5.188	4.738
451	0.628	1.095	1.016	1.221	1.848	1.615	2.036	2.715	2.332	2.711	3.332	2.884	3.363	3.86	3.356	4.028	4.536	4.083	4.766	5.192	4.743
456	0.633	1.103	1.021	1.226	1.861	1.622	2.042	2.727	2.337	2.715	3.337	2.888	3.365	3.87	3.359	4.028	4.543	4.085	4.768	5.196	4.747
461	0.638	1.113	1.026	1.234	1.871	1.628	2.047	2.731	2.335	2.718	3.342	2.891	3.367	3.867	3.362	4.032	4.547	4.087	4.773	5.198	4.747
466	0.639	1.126	1.034	1.24	1.882	1.636	2.049	2.737	2.342	2.72	3.349	2.895	3.368	3.869	3.361	4.032	4.55	4.089	4.773	5.2	4.75
471	0.646	1.131	1.038	1.248	1.892	1.64	2.058	2.743	2.345	2.727	3.348	2.896	3.373	3.874	3.366	4.034	4.549	4.089	4.776	5.201	4.749
476	0.653	1.143	1.049	1.253	1.903	1.648	2.063	2.749	2.353	2.731	3.352	2.901	3.376	3.877	3.369	4.039	4.552	4.095	4.779	5.204	4.755
481	0.66	1.145	1.052	1.262	1.906	1.653	2.072	2.751	2.353	2.735	3.352	2.898	3.379	3.875	3.37	4.046	4.55	4.093	4.787	5.203	4.754
486	0.66	1.156	1.057	1.265	1.917	1.661	2.075	2.753	2.357	2.732	3.354	2.905	3.379	3.877	3.373	4.044	4.552	4.098	4.782	5.205	4.758
491	0.664	1.164	1.068	1.274	1.923	1.666	2.077	2.753	2.36	2.737	3.354	2.91	3.383	3.875	3.378	4.044	4.552	4.101	4.782	5.202	4.759
496	0.67	1.167	1.073	1.28	1.928	1.671	2.084	2.754	2.365	2.746	3.349	2.912	3.386	3.873	3.378	4.047	4.55	4.103	4.789	5.204	4.762
501	0.676	1.177	1.079	1.286	1.936	1.68	2.089	2.761	2.373	2.744	3.354	2.917	3.388	3.876	3.383	4.049	4.551	4.11	4.789	5.206	4.767
506	0.674	1.186	1.085	1.291	1.949	1.683	2.091	2.767	2.369	2.744	3.358	2.916	3.389	3.882	3.382	4.051	4.554	4.107	4.791	5.208	4.769
511	0.684	1.199	1.095	1.302	1.96	1.691	2.099	2.773	2.375	2.755	3.366	2.922	3.394	3.886	3.386	4.057	4.563	4.109	4.795	5.214	4.77
516	0.691	1.213	1.1	1.31	1.974	1.696	2.108	2.786	2.383	2.761	3.374	2.921	3.397	3.894	3.39	4.064	4.571	4.113	4.8	5.224	4.773
521	0.694	1.219	1.1	1.312	1.982	1.696	2.109	2.788	2.381	2.757	3.374	2.922	3.395	3.897	3.387	4.058	4.572	4.114	4.799	5.225	4.769
526	0.696	1.226	1.111	1.32	1.988	1.705	2.115	2.793	2.386	2.761	3.379	2.931	3.404	3.896	3.394	4.064	4.573	4.118	4.804	5.228	4.776
531	0.701	1.237	1.112	1.326	2.001	1.709	2.118	2.796	2.388	2.759	3.386	2.931	3.403	3.903	3.395	4.066	4.579	4.117	4.805	5.229	4.776
536	0.707	1.244	1.119	1.334	2.005	1.714	2.125	2.8	2.392	2.767	3.384	2.932	3.406	3.901	3.4	4.067	4.581	4.121	4.81	5.231	4.782
541	0.711	1.246	1.125	1.336	2.011	1.72	2.129	2.803	2.398	2.767	3.385	2.94	3.408	3.903	3.402	4.07	4.579	4.125	4.809	5.233	4.786
546	0.715	1.262	1.127	1.341	2.02	1.721	2.129	2.812	2.399	2.768	3.39	2.939	3.406	3.908	3.406	4.07	4.58	4.126	4.811	5.236	4.787
551	0.723	1.263	1.134	1.351	2.027	1.728	2.136	2.817	2.402	2.774	3.395	2.942	3.41	3.908	3.406	4.074	4.586	4.128	4.814	5.239	4.788
556	0.73	1.265	1.137	1.357	2.032	1.734	2.144	2.812	2.404	2.779	3.391	2.942	3.416	3.908	3.408	4.079	4.584	4.129	4.82	5.238	4.791
561	0.733	1.276	1.145	1.36	2.041	1.741	2.146	2.819	2.412	2.783	3.397	2.949	3.417	3.913	3.414	4.079	4.586	4.135	4.82	5.243	4.794
566	0.732	1.284	1.147	1.365	2.047	1.738	2.15	2.819	2.409	2.78	3.397	2.946	3.418	3.913	3.41	4.08	4.587	4.133	4.819	5.242	4.791
571	0.74	1.288	1.153	1.37	2.052	1.746	2.15	2.819	2.409	2.78	3.397	2.951	3.42	3.913	3.415	4.08	4.587	4.135	4.822	5.241	4.795
576	0.741	1.302	1.157	1.373	2.063	1.748	2.155	2.829	2.414	2.787	3.406	2.954	3.422	3.918	3.414	4.08	4.594	4.137	4.821	5.248	4.798
581	0.746	1.302	1.161	1.38	2.067	1.755	2.159	2.829	2.42	2.791	3.404	2.955	3.427	3.917	3.419	4.084	4.591	4.141	4.826	5.247	4.8
586	0.752	1.315	1.166	1.387	2.078	1.756	2.165	2.84	2.419	2.791	3.414	2.954	3.428	3.926	3.419	4.091	4.598	4.139	4.83	5.257	4.798
591	0.753	1.323	1.17	1.392	2.081	1.764	2.167	2.845	2.424	2.795	3.416	2.961	3.43	3.928	3.421	4.091	4.601	4.144	4.832	5.254	4.805
596	0.76	1.333	1.175	1.398	2.09	1.766	2.172	2.844	2.423	2.798	3.418	2.959	3.431	3.931	3.42	4.094	4.603	4.144	4.833	5.258	4.803
601	0.762	1.343	1.179	1.4	2.102	1.769	2.175	2.851	2.427	2.8	3.427	2.964	3.432	3.937	3.425	4.092	4.611	4.147	4.833	5.264	4.806
606	0.767	1.349	1.184	1.406	2.107	1.774	2.177	2.857	2.432	2.8	3.424	2.967	3.436	3.937	3.428	4.094	4.611	4.146	4.834	5.264	4.808
611	0.773	1.353	1.191	1.408	2.11	1.777	2.18	2.857	2.433	2.803	3.428	2.969	3.437	3.938	3.432	4.096	4.609	4.152	4.838	5.265	4.81
616	0.776	1.36	1.19	1.418	2.115	1.78	2.183	2.86	2.433	2.805	3.427	2.967	3.442	3.94	3.433	4.102	4.612	4.149	4.841	5.267	4.811
621	0.782	1.371	1.199	1.423	2.124	1.784	2.188	2.865	2.442	2.81	3.433	2.972	3.444	3.944	3.435	4.103	4.617	4.155	4.843	5.27	4.814
626	0.784	1.374	1.199	1.424	2.129	1.784	2.192	2.868	2.438	2.811	3.437	2.973	3.448	3.944	3.436	4.106	4.619	4.154	4.847	5.271	4.814
631	0.784	1.38	1.202	1.426	2.135	1.79	2.193	2.87	2.441	2.81	3.436	2.974	3.441	3.949	3.438	4.104	4.618	4.154	4.842	5.273	4.817
636	0.789	1.387	1.21	1.435	2.141	1.795	2.2	2.872	2.446	2.815	3.436	2.98	3.447	3.946	3.44	4.108	4.622	4.159	4.848	5.276	4.819
641	0.796	1.394	1.212	1.439	2.146	1.796	2.205	2.872	2.447	2.819	3.438	2.978	3.45	3.95	3.442	4.112	4.621	4.161	4.852	5.277	4.82
646	0.799	1.4	1.216	1.445	2.15	1.803	2.207	2.875	2.451	2.819	3.439	2.985	3.452	3.949	3.442	4.113	4.624	4.163	4.853	5.281	4.821
651	0.804	1.407	1.218	1.45	2.155	1.804	2.209	2.879	2.45	2.82	3.44	2.984	3.452	3.95	3.441	4.115	4.623	4.164	4.855	5.279	4.821
656	0.803	1.408	1.224	1.453	2.154	1.81	2.21	2.876	2.456	2.823	3.437	2.989	3.455	3.949	3.447	4.115	4.622	4.168	4.857	5.279	4.829
661	0.806	1.404	1.225	1.451	2.152	1.809	2.209	2.873	2.456	2.825	3.434	2.989	3.454	3.942	3.446	4.116	4.615	4.165	4.853	5.271	4.826
666	0.814	1.411	1.229	1.46	2.157	1.813	2.214	2.877	2.458	2.827	3.437	2.991	3.46	3.948	3.451	4.119	4.62	4.167	4.859	5.276	4.826
671	0.819	1.418	1.233	1.464	2.165	1.815	2.218	2.877	2.461	2.832	3.441	2.993	3.463	3.948	3.449	4.122	4.621	4.17	4.863	5.278	4.827
676	0.82	1.429	1.24	1.468	2.173	1.818	2.223	2.885	2.459	2.833	3.448	2.997	3.466	3.957	3.454	4.123	4.628	4.171	4.867	5.283	4.832
681	0.82	1.435	1.242	1.472	2.18	1.823	2.223	2.889	2.462	2.834	3.449	2.996	3.464	3.959	3.455	4.124	4.631	4.172	4.866	5.286	4.832
686	0.826	1.447	1.247	1.475	2.187	1.824	2.223	2.893	2.467	2.838	3.454	2.998	3.465	3.963	3.455	4.124	4.636	4.174	4.866	5.29	4.834
691	0.83	1.461	1.252	1.48	2.197	1.83	2.228	2.906	2.471	2.838	3.463	3.005	3.467	3.972	3.459	4.128	4.641	4.179	4.868	5.299	4.836
696	0.832	1.462	1.252	1.486	2.201	1.833	2.232	2.906	2.47	2.84	3.464	3.001	3.471	3.97	3.46	4.129	4.643	4.179	4.873	5.297	4.838
701	0.834	1.467	1.255	1.487	2.204	1.834	2.234	2.91	2.476	2.84	3.466	3.004	3.474	3.972	3.465	4.132	4.643	4.179	4.871	5.3	4.837
706	0.841	1.471	1.26	1.492	2.209	1.836	2.238	2.909	2.475	2.842	3.47	3.006	3.475	3.974	3.465	4.135	4.647	4.181	4.877	5.302	4.842
711	0.843	1.479	1.264	1.494	2.218	1.841	2.239	2.914	2.48	2.845	3.472	3.01	3.474	3.979	3.466	4.137	4.648	4.185	4.879	5.306	4.843
716	0.845	1.487	1.269	1.496	2.223	1.844	2.238	2.919	2.478	2.844	3.476	3.009	3.477	3.981	3.469	4.134	4.652	4.184	4.877	5.309	4.842
721	0.853	1.486	1.272	1.507	2.221	1.85	2.247	2.916	2.487	2.849	3.474	3.011	3.481	3.981	3.472	4.14	4.647	4.187	4.878	5.309	4.847
726	0.853	1.495	1.276	1.509	2.228	1.848	2.247	2.92	2.486	2.851	3.478	3.015	3.481	3.979	3.471	4.139	4.652	4.187	4.88	5.312	4.845
731	0.858	1.497	1.276	1.511	2.229	1.852	2.249	2.92	2.488	2.853	3.478	3.019	3.482	3.981	3.477	4.145	4.65	4.187	4.884	5.308	4.849
736	0.866	1.501	1.28	1.517	2.228	1.855	2.254	2.918	2.489	2.856	3.475	3.019	3.486	3.979	3.475	4.145	4.651	4.189	4.889	5.308	4.848
741	0.861	1.506	1.285	1.516	2.231	1.86	2.251	2.922	2.493	2.854	3.476	3.022	3.487	3.981	3.477	4.144	4.651	4.192	4.885	5.309	4.85
746	0.869	1.511	1.287	1.523	2.235	1.862	2.258	2.924	2.496	2.861	3.477	3.027	3.491	3.981	3.48	4.149	4.652	4.196	4.892	5.309	4.854
751	0.869	1.514	1.291	1.52	2.241	1.864	2.257	2.922	2.499	2.86	3.478	3.024	3.489	3.983	3.482	4.145	4.655	4.196	4.887	5.31	4.852
756	0.872	1.521	1.294	1.529	2.244	1.863	2.259	2.926	2.495	2.862	3.479	3.028	3.493	3.984	3.481	4.151	4.656	4.194	4.892	5.311	4.853
761	0.878	1.527	1.297	1.531	2.253	1.868	2.261	2.936	2.499	2.863	3.484	3.029	3.492	3.988	3.485	4.151	4.663	4.198	4.894	5.32	4.858
766	0.881	1.534	1.299	1.535	2.256	1.87	2.266	2.936	2.501	2.869	3.488	3.031	3.496	3.993	3.484	4.151	4.662	4.198	4.89	5.321	4.861
771	0.881	1.539	1.302	1.533	2.26	1.873	2.262	2.934	2.504	2.867	3.488	3.032	3.495	3.995	3.487	4.148	4.666	4.203	4.891	5.321	4.858
776	0.89	1.543	1.303	1.541	2.26	1.872	2.27	2.94	2.503	2.869	3.492	3.032	3.499	3.993	3.485	4.154	4.664	4.198	4.898	5.324	4.859
781	0.887	1.548	1.306	1.543	2.268	1.878	2.271	2.943	2.505	2.868	3.498	3.038	3.496	3.999	3.49	4.153	4.668	4.204	4.895	5.327	4.863
786	0.891	1.553	1.309	1.546	2.272	1.881	2.27	2.946	2.509	2.871	3.499	3.039	3.498	4.003	3.494	4.154	4.674	4.206	4.899	5.33	4.867
791	0.899	1.557	1.312	1.551	2.275	1.881	2.278	2.947	2.508	2.876	3.497	3.036	3.503	4	3.492	4.16	4.672	4.207	4.903	5.332	4.864
796	0.898	1.562	1.313	1.553	2.276	1.884	2.278	2.945	2.512	2.875	3.496	3.037	3.503	4.001	3.493	4.16	4.672	4.205	4.901	5.329	4.868
801	0.899	1.562	1.315	1.556	2.275	1.887	2.279	2.947	2.512	2.873	3.497	3.042	3.503	4	3.497	4.163	4.673	4.212	4.903	5.329	4.872
806	0.906	1.563	1.321	1.559	2.273	1.891	2.283	2.945	2.517	2.878	3.494	3.044	3.503	3.998	3.501	4.164	4.668	4.212	4.908	5.328	4.874
811	0.905	1.569	1.324	1.559	2.279	1.892	2.283	2.945	2.519	2.876	3.498	3.047	3.504	4.001	3.5	4.162	4.673	4.214	4.909	5.328	4.874
816	0.914	1.565	1.326	1.564	2.281	1.895	2.284	2.941	2.519	2.881	3.496	3.051	3.506	3.997	3.504	4.168	4.666	4.214	4.91	5.325	4.876
821	0.908	1.575	1.325	1.565	2.284	1.895	2.283	2.949	2.518	2.88	3.498	3.049	3.506	4.002	3.504	4.167	4.673	4.217	4.911	5.332	4.876
826	0.917	1.578	1.328	1.57	2.283	1.896	2.288	2.947	2.523	2.884	3.499	3.048	3.51	4	3.504	4.17	4.671	4.216	4.911	5.327	4.878
831	0.917	1.577	1.332	1.57	2.288	1.898	2.291	2.946	2.524	2.883	3.498	3.048	3.512	4.001	3.504	4.167	4.671	4.216	4.913	5.331	4.877
836	0.917	1.587	1.33	1.574	2.294	1.898	2.289	2.953	2.524	2.884	3.502	3.053	3.511	4.004	3.505	4.17	4.674	4.219	4.914	5.336	4.877
841	0.923	1.594	1.339	1.577	2.296	1.902	2.292	2.956	2.527	2.885	3.504	3.057	3.514	4.006	3.509	4.171	4.677	4.22	4.913	5.338	4.883
846	0.923	1.594	1.344	1.574	2.298	1.905	2.292	2.954	2.529	2.886	3.503	3.057	3.514	4.007	3.509	4.168	4.68	4.221	4.913	5.338	4.883
851	0.928	1.602	1.343	1.583	2.302	1.909	2.298	2.961	2.534	2.891	3.508	3.062	3.516	4.012	3.512	4.171	4.681	4.224	4.918	5.341	4.882
856	0.93	1.607	1.347	1.586	2.305	1.91	2.301	2.961	2.534	2.892	3.512	3.061	3.517	4.019	3.511	4.175	4.686	4.225	4.917	5.343	4.884
861	0.936	1.609	1.351	1.587	2.309	1.914	2.301	2.964	2.534	2.894	3.512	3.064	3.522	4.018	3.513	4.18	4.686	4.228	4.92	5.346	4.886
866	0.933	1.62	1.355	1.588	2.318	1.916	2.299	2.971	2.537	2.893	3.521	3.063	3.521	4.024	3.516	4.177	4.694	4.229	4.921	5.353	4.89
871	0.939	1.622	1.353	1.592	2.321	1.911	2.304	2.975	2.533	2.896	3.522	3.064	3.524	4.024	3.516	4.181	4.695	4.227	4.92	5.351	4.889
876	0.937	1.623	1.355	1.592	2.318	1.913	2.303	2.971	2.534	2.894	3.521	3.063	3.518	4.022	3.515	4.181	4.692	4.229	4.925	5.349	4.889
881	0.943	1.628	1.357	1.599	2.323	1.916	2.307	2.976	2.54	2.897	3.522	3.064	3.526	4.024	3.517	4.183	4.695	4.23	4.926	5.352	4.892
886	0.943	1.63	1.358	1.599	2.323	1.916	2.311	2.973	2.541	2.898	3.523	3.067	3.527	4.021	3.518	4.184	4.694	4.234	4.927	5.348	4.895
891	0.947	1.63	1.364	1.601	2.323	1.918	2.312	2.975	2.544	2.903	3.523	3.068	3.527	4.023	3.52	4.185	4.688	4.233	4.926	5.348	4.895
896	0.952	1.638	1.363	1.603	2.325	1.922	2.31	2.975	2.54	2.902	3.524	3.068	3.528	4.025	3.522	4.184	4.693	4.236	4.931	5.352	4.895
901	0.953	1.632	1.369	1.607	2.327	1.925	2.314	2.974	2.549	2.905	3.522	3.074	3.528	4.024	3.525	4.189	4.69	4.239	4.931	5.347	4.9
906	0.957	1.643	1.368	1.607	2.331	1.928	2.314	2.976	2.546	2.903	3.523	3.071	3.528	4.025	3.526	4.187	4.695	4.237	4.931	5.353	4.9
911	0.956	1.648	1.374	1.61	2.332	1.929	2.314	2.981	2.552	2.903	3.527	3.075	3.526	4.026	3.527	4.188	4.696	4.241	4.932	5.355	4.901
916	0.961	1.648	1.372	1.615	2.333	1.93	2.318	2.981	2.551	2.909	3.526	3.078	3.535	4.028	3.528	4.194	4.696	4.238	4.935	5.356	4.902
921	0.964	1.646	1.376	1.616	2.335	1.935	2.319	2.978	2.555	2.909	3.526	3.083	3.534	4.024	3.53	4.193	4.69	4.243	4.936	5.352	4.904
926	0.964	1.655	1.377	1.619	2.338	1.934	2.32	2.983	2.555	2.913	3.53	3.084	3.536	4.03	3.53	4.193	4.699	4.242	4.94	5.358	4.907
931	0.967	1.664	1.382	1.619	2.343	1.937	2.323	2.986	2.557	2.912	3.533	3.083	3.539	4.035	3.534	4.196	4.702	4.246	4.937	5.365	4.904
936	0.97	1.661	1.379	1.624	2.345	1.937	2.327	2.992	2.559	2.915	3.536	3.084	3.543	4.033	3.532	4.197	4.701	4.246	4.942	5.363	4.908
941	0.972	1.666	1.384	1.623	2.35	1.942	2.325	2.991	2.56	2.913	3.539	3.087	3.542	4.039	3.537	4.196	4.704	4.248	4.942	5.367	4.909
946	0.973	1.669	1.387	1.626	2.349	1.942	2.324	2.991	2.561	2.914	3.536	3.088	3.542	4.036	3.538	4.197	4.705	4.251	4.941	5.366	4.914
951	0.977	1.678	1.386	1.631	2.355	1.943	2.332	2.995	2.562	2.917	3.543	3.085	3.542	4.041	3.536	4.199	4.707	4.248	4.943	5.37	4.908
956	0.978	1.678	1.387	1.628	2.355	1.944	2.33	3	2.561	2.918	3.541	3.089	3.545	4.041	3.537	4.2	4.71	4.25	4.946	5.372	4.91
961	0.981	1.685	1.388	1.63	2.359	1.946	2.33	3.001	2.563	2.913	3.547	3.089	3.544	4.045	3.54	4.198	4.712	4.253	4.943	5.372	4.91
966	0.986	1.68	1.39	1.636	2.356	1.946	2.335	2.991	2.566	2.92	3.542	3.092	3.546	4.04	3.541	4.204	4.708	4.251	4.952	5.367	4.91
971	0.989	1.682	1.394	1.639	2.356	1.95	2.334	2.996	2.565	2.923	3.54	3.091	3.546	4.037	3.539	4.207	4.708	4.255	4.951	5.368	4.913
976	0.989	1.689	1.398	1.636	2.361	1.951	2.335	2.998	2.569	2.921	3.542	3.093	3.547	4.041	3.545	4.204	4.709	4.255	4.95	5.371	4.915
981	0.99	1.687	1.396	1.641	2.361	1.95	2.337	2.999	2.565	2.923	3.54	3.094	3.547	4.04	3.542	4.207	4.71	4.253	4.956	5.372	4.914
986	0.991	1.691	1.401	1.639	2.363	1.954	2.337	2.999	2.57	2.922	3.542	3.1	3.546	4.042	3.546	4.205	4.71	4.257	4.949	5.373	4.921
991	0.992	1.691	1.404	1.641	2.361	1.957	2.338	2.997	2.571	2.925	3.541	3.101	3.545	4.038	3.548	4.204	4.709	4.257	4.951	5.37	4.918
996	0.998	1.692	1.403	1.647	2.364	1.958	2.341	3.001	2.575	2.931	3.544	3.1	3.551	4.042	3.548	4.209	4.712	4.258	4.954	5.371	4.922
1001	1.001	1.695	1.404	1.648	2.363	1.956	2.342	3.003	2.575	2.929	3.545	3.103	3.551	4.042	3.548	4.21	4.711	4.259	4.957	5.373	4.921
1006	0.998	1.699	1.411	1.649	2.367	1.962	2.341	3.005	2.577	2.929	3.547	3.106	3.55	4.043	3.552	4.211	4.714	4.264	4.957	5.373	4.924
1011	1.006	1.708	1.407	1.653	2.375	1.957	2.344	3.008	2.575	2.931	3.552	3.101	3.556	4.05	3.548	4.212	4.716	4.26	4.959	5.382	4.922
1016	1.005	1.71	1.412	1.651	2.374	1.962	2.345	3.007	2.578	2.933	3.552	3.108	3.555	4.051	3.553	4.212	4.717	4.265	4.957	5.381	4.924
1021	1.004	1.711	1.408	1.653	2.374	1.959	2.342	3.008	2.576	2.93	3.552	3.102	3.558	4.049	3.549	4.21	4.717	4.259	4.957	5.382	4.921
1026	1.008	1.715	1.411	1.654	2.379	1.961	2.343	3.01	2.581	2.931	3.552	3.106	3.556	4.051	3.552	4.213	4.718	4.264	4.958	5.379	4.922
1031	1.007	1.716	1.418	1.657	2.376	1.969	2.348	3.011	2.581	2.932	3.551	3.11	3.554	4.049	3.555	4.214	4.719	4.266	4.959	5.38	4.929
1036	1.013	1.717	1.419	1.656	2.377	1.969	2.346	3.009	2.583	2.935	3.553	3.109	3.558	4.051	3.556	4.213	4.716	4.265	4.96	5.38	4.927
1041	1.017	1.717	1.417	1.661	2.378	1.968	2.353	3.011	2.585	2.938	3.553	3.107	3.561	4.051	3.554	4.216	4.717	4.266	4.965	5.382	4.927
1046	1.017	1.719	1.42	1.662	2.381	1.972	2.353	3.013	2.586	2.936	3.556	3.112	3.56	4.052	3.559	4.22	4.721	4.269	4.964	5.381	4.932
1051	1.019	1.722	1.42	1.664	2.383	1.971	2.352	3.012	2.585	2.937	3.558	3.112	3.558	4.054	3.557	4.214	4.721	4.269	4.965	5.381	4.93
1056	1.02	1.726	1.426	1.664	2.387	1.975	2.355	3.018	2.586	2.941	3.557	3.115	3.559	4.056	3.561	4.217	4.726	4.27	4.966	5.386	4.933
1061	1.024	1.727	1.425	1.666	2.384	1.974	2.357	3.012	2.587	2.938	3.557	3.114	3.561	4.05	3.562	4.219	4.722	4.271	4.967	5.383	4.934
1066	1.023	1.724	1.427	1.665	2.382	1.977	2.355	3.01	2.592	2.934	3.553	3.119	3.559	4.051	3.564	4.219	4.72	4.272	4.966	5.379	4.937
1071	1.024	1.727	1.43	1.666	2.382	1.977	2.359	3.012	2.592	2.94	3.556	3.119	3.56	4.048	3.565	4.222	4.718	4.271	4.969	5.383	4.935
1076	1.025	1.726	1.426	1.669	2.383	1.982	2.356	3.01	2.591	2.939	3.554	3.119	3.56	4.051	3.563	4.22	4.718	4.272	4.971	5.38	4.936
1081	1.028	1.729	1.428	1.672	2.383	1.98	2.358	3.012	2.59	2.942	3.553	3.119	3.563	4.054	3.565	4.222	4.719	4.277	4.97	5.382	4.938
1086	1.03	1.733	1.429	1.673	2.39	1.981	2.36	3.017	2.596	2.94	3.558	3.118	3.565	4.053	3.566	4.223	4.722	4.275	4.971	5.386	4.939
1091	1.031	1.734	1.434	1.674	2.388	1.982	2.358	3.017	2.595	2.943	3.558	3.121	3.564	4.053	3.567	4.223	4.721	4.274	4.973	5.385	4.94
1096	1.032	1.735	1.434	1.674	2.39	1.985	2.361	3.013	2.595	2.943	3.558	3.119	3.564	4.053	3.566	4.223	4.72	4.276	4.973	5.381	4.941
1101	1.039	1.739	1.435	1.681	2.392	1.985	2.366	3.016	2.6	2.949	3.56	3.125	3.571	4.058	3.574	4.227	4.725	4.28	4.981	5.388	4.943
1106	1.038	1.746	1.438	1.677	2.398	1.987	2.363	3.023	2.598	2.945	3.565	3.124	3.572	4.059	3.572	4.224	4.726	4.282	4.976	5.396	4.944
1111	1.038	1.748	1.438	1.68	2.398	1.989	2.368	3.026	2.602	2.95	3.568	3.129	3.572	4.061	3.577	4.227	4.726	4.283	4.98	5.395	4.945
1116	1.038	1.748	1.44	1.682	2.396	1.994	2.364	3.024	2.604	2.947	3.563	3.13	3.572	4.06	3.576	4.229	4.728	4.285	4.976	5.395	4.947
1121	1.041	1.748	1.44	1.682	2.397	1.993	2.366	3.019	2.601	2.946	3.566	3.126	3.574	4.06	3.574	4.228	4.726	4.283	4.976	5.392	4.946
1126	1.045	1.747	1.445	1.686	2.396	1.992	2.371	3.02	2.601	2.948	3.562	3.126	3.574	4.059	3.577	4.231	4.722	4.281	4.982	5.389	4.946
1131	1.044	1.75	1.442	1.685	2.4	1.99	2.366	3.027	2.601	2.95	3.567	3.127	3.575	4.062	3.574	4.231	4.73	4.283	4.98	5.395	4.946
1136	1.043	1.757	1.444	1.685	2.406	1.991	2.368	3.03	2.605	2.949	3.572	3.13	3.575	4.065	3.578	4.229	4.733	4.284	4.978	5.397	4.949
1141	1.046	1.759	1.447	1.687	2.406	1.994	2.373	3.029	2.604	2.954	3.57	3.131	3.576	4.063	3.579	4.234	4.732	4.286	4.981	5.395	4.951
1146	1.05	1.758	1.451	1.688	2.407	1.998	2.371	3.03	2.609	2.953	3.572	3.133	3.575	4.066	3.584	4.233	4.733	4.287	4.983	5.4	4.955
1151	1.049	1.758	1.451	1.687	2.407	1.999	2.372	3.031	2.611	2.95	3.572	3.134	3.573	4.066	3.581	4.235	4.731	4.291	4.984	5.399	4.957
1156	1.054	1.761	1.449	1.691	2.405	1.999	2.374	3.028	2.61	2.95	3.568	3.132	3.576	4.065	3.582	4.231	4.73	4.289	4.984	5.397	4.956
1161	1.057	1.764	1.453	1.695	2.409	2.002	2.377	3.032	2.61	2.957	3.573	3.136	3.579	4.067	3.585	4.235	4.736	4.291	4.987	5.401	4.956
1166	1.059	1.763	1.452	1.693	2.408	2.003	2.379	3.028	2.612	2.957	3.569	3.137	3.578	4.062	3.584	4.238	4.732	4.293	4.987	5.397	4.957
1171	1.059	1.769	1.454	1.693	2.41	2.003	2.377	3.028	2.617	2.954	3.571	3.141	3.576	4.068	3.587	4.236	4.735	4.296	4.989	5.399	4.96
1176	1.057	1.775	1.453	1.693	2.418	2.005	2.379	3.041	2.615	2.954	3.578	3.143	3.578	4.071	3.588	4.235	4.741	4.293	4.985	5.408	4.958
1181	1.063	1.774	1.457	1.696	2.416	2.004	2.379	3.038	2.615	2.961	3.579	3.144	3.58	4.075	3.587	4.238	4.74	4.294	4.993	5.406	4.959
1186	1.06	1.781	1.456	1.699	2.421	2.008	2.376	3.044	2.619	2.957	3.583	3.145	3.582	4.076	3.589	4.236	4.744	4.298	4.991	5.41	4.961
1191	1.06	1.776	1.461	1.7	2.416	2.009	2.379	3.038	2.618	2.96	3.58	3.145	3.582	4.073	3.589	4.236	4.741	4.297	4.988	5.403	4.963
1196	1.062	1.78	1.462	1.701	2.421	2.01	2.379	3.042	2.62	2.96	3.583	3.147	3.583	4.078	3.593	4.236	4.743	4.297	4.991	5.408	4.962
1201	1.067	1.781	1.462	1.703	2.421	2.008	2.383	3.043	2.616	2.966	3.583	3.147	3.586	4.076	3.589	4.238	4.743	4.296	4.991	5.411	4.962
1206	1.064	1.784	1.463	1.7	2.422	2.012	2.383	3.04	2.618	2.962	3.582	3.149	3.585	4.073	3.593	4.237	4.743	4.298	4.994	5.409	4.963
1211	1.069	1.788	1.461	1.707	2.428	2.008	2.383	3.045	2.618	2.962	3.589	3.145	3.588	4.08	3.591	4.24	4.748	4.298	4.992	5.413	4.964
1216	1.072	1.785	1.465	1.707	2.421	2.01	2.386	3.041	2.621	2.966	3.583	3.148	3.59	4.076	3.593	4.241	4.745	4.299	4.993	5.409	4.965
1221	1.073	1.789	1.463	1.708	2.424	2.01	2.388	3.046	2.621	2.966	3.587	3.146	3.589	4.08	3.592	4.243	4.745	4.298	4.997	5.414	4.966
1226	1.074	1.793	1.466	1.71	2.429	2.014	2.387	3.049	2.624	2.964	3.596	3.149	3.589	4.083	3.593	4.244	4.747	4.303	4.999	5.418	4.968
1231	1.072	1.792	1.465	1.705	2.427	2.014	2.385	3.046	2.622	2.96	3.591	3.147	3.587	4.081	3.595	4.241	4.746	4.303	4.996	5.415	4.968
1236	1.075	1.796	1.47	1.711	2.43	2.017	2.389	3.044	2.624	2.964	3.588	3.151	3.587	4.081	3.598	4.241	4.748	4.303	4.998	5.417	4.967
1241	1.077	1.794	1.47	1.712	2.427	2.017	2.387	3.042	2.627	2.967	3.588	3.152	3.586	4.077	3.599	4.242	4.748	4.304	4.998	5.414	4.969
1246	1.082	1.791	1.472	1.714	2.428	2.019	2.394	3.044	2.628	2.968	3.582	3.156	3.59	4.076	3.601	4.247	4.745	4.307	5	5.413	4.97
1251	1.082	1.792	1.472	1.716	2.426	2.019	2.392	3.04	2.629	2.969	3.583	3.159	3.588	4.074	3.599	4.245	4.742	4.307	5.001	5.413	4.973
1256	1.081	1.797	1.472	1.716	2.431	2.021	2.392	3.047	2.632	2.97	3.59	3.157	3.592	4.082	3.604	4.248	4.75	4.306	5.005	5.419	4.975
1261	1.083	1.8	1.474	1.717	2.43	2.019	2.393	3.047	2.632	2.97	3.59	3.156	3.591	4.081	3.6	4.247	4.747	4.306	5.003	5.418	4.97
1266	1.082	1.802	1.473	1.719	2.434	2.021	2.394	3.049	2.629	2.97	3.591	3.154	3.593	4.084	3.6	4.248	4.75	4.307	5.003	5.42	4.97
1271	1.084	1.804	1.475	1.721	2.437	2.024	2.394	3.055	2.631	2.973	3.593	3.158	3.595	4.088	3.603	4.25	4.754	4.308	5.005	5.424	4.975
1276	1.082	1.807	1.478	1.72	2.438	2.025	2.395	3.054	2.633	2.97	3.596	3.161	3.595	4.089	3.605	4.248	4.755	4.31	5.001	5.426	4.976
1281	1.088	1.809	1.481	1.724	2.44	2.028	2.399	3.054	2.638	2.974	3.594	3.163	3.599	4.087	3.608	4.251	4.755	4.312	5.003	5.424	4.978
1286	1.089	1.811	1.478	1.724	2.438	2.025	2.397	3.055	2.635	2.974	3.596	3.161	3.599	4.087	3.604	4.252	4.756	4.306	5.006	5.421	4.974
1291	1.092	1.811	1.48	1.726	2.439	2.027	2.397	3.057	2.634	2.976	3.599	3.165	3.602	4.088	3.608	4.252	4.756	4.312	5.009	5.425	4.978
1296	1.091	1.815	1.482	1.725	2.443	2.025	2.399	3.059	2.638	2.975	3.601	3.161	3.598	4.091	3.609	4.254	4.757	4.311	5.006	5.428	4.979
1301	1.089	1.813	1.478	1.727	2.444	2.028	2.399	3.055	2.637	2.975	3.599	3.16	3.601	4.09	3.605	4.253	4.759	4.31	5.011	5.425	4.979
1306	1.095	1.816	1.482	1.729	2.443	2.03	2.402	3.06	2.641	2.976	3.598	3.165	3.603	4.091	3.609	4.259	4.759	4.314	5.011	5.427	4.983
1311	1.096	1.817	1.484	1.729	2.446	2.03	2.404	3.062	2.639	2.979	3.601	3.166	3.602	4.092	3.61	4.254	4.76	4.314	5.014	5.431	4.982
1316	1.096	1.82	1.485	1.733	2.449	2.029	2.407	3.064	2.638	2.98	3.601	3.167	3.603	4.095	3.61	4.26	4.764	4.314	5.016	5.431	4.984
1321	1.096	1.822	1.484	1.731	2.45	2.029	2.405	3.064	2.639	2.977	3.603	3.165	3.6	4.093	3.609	4.257	4.762	4.315	5.013	5.434	4.985
1326	1.097	1.824	1.482	1.732	2.45	2.032	2.403	3.064	2.643	2.979	3.608	3.168	3.599	4.096	3.611	4.255	4.763	4.313	5.012	5.435	4.98
1331	1.101	1.83	1.487	1.732	2.457	2.034	2.406	3.072	2.644	2.979	3.609	3.169	3.601	4.102	3.613	4.259	4.768	4.317	5.015	5.439	4.986
1336	1.099	1.824	1.487	1.732	2.451	2.036	2.406	3.069	2.646	2.977	3.605	3.171	3.601	4.097	3.61	4.259	4.765	4.317	5.014	5.435	4.986
1341	1.102	1.825	1.489	1.733	2.449	2.036	2.405	3.065	2.646	2.98	3.604	3.169	3.601	4.096	3.615	4.261	4.761	4.318	5.015	5.433	4.989
1346	1.106	1.828	1.494	1.738	2.449	2.039	2.409	3.062	2.648	2.985	3.602	3.172	3.606	4.094	3.617	4.262	4.761	4.322	5.017	5.435	4.994
1351	1.103	1.83	1.492	1.734	2.451	2.037	2.407	3.066	2.647	2.982	3.602	3.176	3.604	4.095	3.615	4.26	4.764	4.321	5.014	5.436	4.988
1356	1.103	1.83	1.49	1.734	2.453	2.038	2.408	3.07	2.647	2.983	3.608	3.175	3.602	4.099	3.619	4.261	4.769	4.318	5.016	5.438	4.989
1361	1.107	1.833	1.494	1.738	2.452	2.042	2.409	3.068	2.648	2.982	3.606	3.177	3.605	4.094	3.621	4.259	4.764	4.323	5.021	5.432	4.992
1366	1.11	1.833	1.492	1.74	2.453	2.037	2.411	3.069	2.648	2.988	3.611	3.173	3.61	4.1	3.62	4.264	4.768	4.319	5.022	5.437	4.991
1371	1.106	1.832	1.493	1.737	2.455	2.038	2.406	3.067	2.652	2.982	3.608	3.173	3.606	4.097	3.618	4.26	4.767	4.322	5.015	5.439	4.99
1376	1.111	1.834	1.495	1.738	2.456	2.042	2.409	3.07	2.648	2.984	3.609	3.175	3.607	4.1	3.617	4.263	4.765	4.321	5.023	5.437	4.991
1381	1.108	1.836	1.496	1.742	2.456	2.044	2.411	3.072	2.651	2.987	3.61	3.175	3.61	4.102	3.622	4.263	4.766	4.326	5.023	5.442	4.994
1386	1.108	1.838	1.498	1.739	2.456	2.044	2.408	3.067	2.652	2.984	3.611	3.177	3.608	4.099	3.622	4.261	4.766	4.328	5.019	5.439	4.995
1391	1.112	1.839	1.499	1.742	2.459	2.045	2.413	3.072	2.653	2.989	3.612	3.179	3.608	4.101	3.625	4.263	4.766	4.325	5.024	5.44	4.997
1396	1.113	1.844	1.501	1.742	2.465	2.043	2.415	3.078	2.651	2.988	3.616	3.178	3.61	4.106	3.623	4.265	4.774	4.323	5.024	5.448	4.993
1401	1.113	1.845	1.5	1.744	2.462	2.047	2.416	3.075	2.652	2.987	3.613	3.182	3.61	4.105	3.625	4.267	4.772	4.324	5.027	5.442	4.996
1406	1.115	1.846	1.5	1.743	2.465	2.045	2.412	3.077	2.653	2.989	3.615	3.18	3.609	4.106	3.625	4.268	4.775	4.325	5.024	5.446	4.995
1411	1.115	1.845	1.502	1.745	2.467	2.049	2.417	3.076	2.658	2.988	3.617	3.182	3.611	4.106	3.626	4.264	4.774	4.329	5.026	5.449	5
1416	1.119	1.849	1.502	1.747	2.467	2.048	2.416	3.078	2.659	2.992	3.615	3.179	3.614	4.106	3.628	4.27	4.775	4.327	5.029	5.448	4.999
1421	1.119	1.85	1.5	1.747	2.47	2.052	2.417	3.083	2.66	2.985	3.618	3.182	3.611	4.108	3.626	4.266	4.776	4.329	5.027	5.45	5.001
1426	1.121	1.849	1.502	1.747	2.466	2.051	2.418	3.079	2.66	2.989	3.617	3.19	3.608	4.109	3.628	4.269	4.775	4.332	5.031	5.45	4.999
1431	1.123	1.851	1.5	1.751	2.469	2.05	2.417	3.08	2.659	2.992	3.617	3.182	3.613	4.11	3.627	4.271	4.779	4.331	5.03	5.452	5
1436	1.12	1.854	1.499	1.75	2.471	2.052	2.415	3.082	2.663	2.99	3.621	3.185	3.611	4.113	3.626	4.268	4.78	4.331	5.028	5.455	5.002
1441	1.122	1.858	1.504	1.748	2.475	2.053	2.418	3.089	2.666	2.99	3.624	3.19	3.613	4.119	3.632	4.27	4.784	4.336	5.029	5.457	5.002
1446	1.119	1.857	1.503	1.747	2.474	2.052	2.417	3.086	2.661	2.988	3.624	3.185	3.613	4.114	3.628	4.269	4.781	4.332	5.028	5.454	5.001
1451	1.124	1.854	1.504	1.749	2.471	2.055	2.417	3.081	2.661	2.988	3.624	3.186	3.617	4.111	3.631	4.268	4.779	4.332	5.031	5.454	5.002
1456	1.125	1.857	1.505	1.75	2.472	2.056	2.42	3.084	2.663	2.99	3.625	3.188	3.617	4.112	3.632	4.267	4.78	4.335	5.027	5.452	5.008
1461	1.123	1.854	1.502	1.752	2.471	2.057	2.422	3.084	2.664	2.991	3.622	3.188	3.617	4.109	3.631	4.27	4.78	4.335	5.032	5.453	5.004
1466	1.126	1.854	1.506	1.751	2.47	2.058	2.418	3.084	2.663	2.993	3.62	3.191	3.616	4.109	3.635	4.271	4.777	4.333	5.034	5.454	5.006
1471	1.127	1.859	1.505	1.754	2.472	2.059	2.421	3.083	2.666	2.991	3.623	3.194	3.618	4.111	3.636	4.272	4.779	4.335	5.033	5.455	5.009
1476	1.128	1.862	1.513	1.756	2.475	2.06	2.423	3.085	2.669	2.996	3.628	3.194	3.617	4.113	3.638	4.272	4.783	4.34	5.036	5.456	5.013
1481	1.131	1.863	1.509	1.757	2.477	2.059	2.424	3.09	2.67	2.995	3.63	3.191	3.614	4.118	3.636	4.271	4.785	4.335	5.034	5.461	5.009
1486	1.127	1.862	1.509	1.754	2.475	2.06	2.422	3.086	2.665	2.994	3.622	3.19	3.616	4.113	3.632	4.271	4.78	4.335	5.034	5.453	5.007
1491	1.131	1.861	1.51	1.757	2.473	2.064	2.424	3.084	2.668	2.995	3.622	3.195	3.615	4.112	3.635	4.275	4.781	4.337	5.034	5.454	5.011
1496	1.134	1.864	1.51	1.76	2.476	2.061	2.426	3.085	2.666	2.998	3.625	3.194	3.619	4.115	3.635	4.275	4.78	4.336	5.037	5.457	5.009
1501	1.136	1.864	1.513	1.761	2.474	2.064	2.429	3.085	2.671	2.999	3.625	3.197	3.62	4.113	3.637	4.277	4.778	4.34	5.04	5.457	5.013
1506	1.137	1.866	1.514	1.759	2.478	2.063	2.428	3.091	2.669	2.995	3.633	3.196	3.619	4.12	3.637	4.275	4.784	4.337	5.035	5.459	5.01
1511	1.135	1.863	1.513	1.763	2.48	2.065	2.429	3.088	2.669	2.999	3.628	3.199	3.621	4.114	3.64	4.276	4.781	4.341	5.038	5.46	5.014
1516	1.133	1.866	1.515	1.76	2.478	2.06	2.428	3.083	2.671	2.999	3.628	3.197	3.619	4.113	3.638	4.278	4.78	4.338	5.037	5.457	5.012
1521	1.137	1.864	1.515	1.761	2.48	2.065	2.431	3.089	2.673	3.001	3.626	3.2	3.622	4.116	3.637	4.277	4.782	4.341	5.036	5.459	5.012
1526	1.141	1.87	1.51	1.764	2.482	2.06	2.43	3.091	2.671	3.004	3.63	3.194	3.624	4.12	3.637	4.28	4.787	4.338	5.041	5.461	5.01
1531	1.142	1.868	1.513	1.766	2.478	2.066	2.429	3.09	2.671	3.001	3.63	3.2	3.627	4.116	3.637	4.276	4.784	4.34	5.041	5.462	5.015
1536	1.141	1.875	1.518	1.763	2.482	2.071	2.432	3.091	2.677	3	3.63	3.201	3.627	4.118	3.643	4.278	4.783	4.346	5.044	5.462	5.019
1541	1.142	1.876	1.518	1.764	2.483	2.069	2.43	3.093	2.676	3.003	3.634	3.204	3.623	4.122	3.646	4.278	4.789	4.347	5.04	5.467	5.017
1546	1.141	1.869	1.517	1.766	2.481	2.07	2.431	3.093	2.678	3.003	3.631	3.203	3.627	4.121	3.645	4.279	4.785	4.344	5.043	5.462	5.021
1551	1.139	1.874	1.521	1.764	2.485	2.069	2.43	3.092	2.677	3.004	3.631	3.203	3.624	4.119	3.646	4.279	4.786	4.343	5.042	5.463	5.018
1556	1.14	1.875	1.521	1.763	2.484	2.069	2.428	3.091	2.675	3	3.634	3.201	3.622	4.118	3.645	4.277	4.788	4.345	5.042	5.464	5.02
1561	1.143	1.876	1.519	1.766	2.487	2.071	2.433	3.098	2.677	3.002	3.632	3.205	3.626	4.122	3.644	4.281	4.79	4.349	5.046	5.468	5.02
1566	1.146	1.878	1.519	1.769	2.488	2.071	2.432	3.096	2.681	3	3.634	3.206	3.625	4.12	3.647	4.28	4.791	4.347	5.044	5.469	5.023
1571	1.145	1.873	1.519	1.768	2.482	2.07	2.436	3.093	2.678	3.003	3.633	3.207	3.626	4.118	3.645	4.281	4.783	4.347	5.048	5.464	5.02
1576	1.143	1.877	1.522	1.768	2.485	2.075	2.431	3.093	2.679	3	3.633	3.206	3.625	4.121	3.65	4.282	4.783	4.351	5.046	5.465	5.022
1581	1.144	1.879	1.521	1.767	2.486	2.071	2.436	3.094	2.675	3.004	3.633	3.203	3.626	4.119	3.648	4.28	4.788	4.349	5.045	5.461	5.022
1586	1.144	1.877	1.522	1.77	2.486	2.073	2.434	3.095	2.682	3.001	3.635	3.203	3.624	4.12	3.651	4.282	4.787	4.349	5.045	5.467	5.021
1591	1.145	1.881	1.526	1.766	2.487	2.075	2.432	3.098	2.686	3.004	3.635	3.208	3.626	4.122	3.652	4.281	4.787	4.351	5.045	5.469	5.025
1596	1.147	1.883	1.529	1.769	2.49	2.074	2.434	3.099	2.682	3.006	3.638	3.209	3.624	4.126	3.649	4.28	4.793	4.35	5.045	5.471	5.023
1601	1.149	1.882	1.524	1.771	2.492	2.072	2.436	3.102	2.677	3.006	3.642	3.205	3.627	4.129	3.647	4.286	4.794	4.348	5.047	5.474	5.019
1606	1.151	1.879	1.528	1.771	2.487	2.075	2.436	3.097	2.684	3.007	3.635	3.209	3.628	4.121	3.652	4.283	4.79	4.352	5.045	5.466	5.025
1611	1.152	1.883	1.527	1.774	2.492	2.077	2.441	3.105	2.682	3.008	3.642	3.211	3.631	4.13	3.651	4.288	4.792	4.353	5.049	5.471	5.027
1616	1.149	1.883	1.528	1.769	2.491	2.077	2.437	3.098	2.684	3.004	3.639	3.214	3.629	4.124	3.652	4.28	4.791	4.356	5.045	5.469	5.029
1621	1.149	1.884	1.53	1.772	2.491	2.078	2.436	3.098	2.685	3.009	3.639	3.211	3.631	4.125	3.652	4.283	4.79	4.354	5.049	5.471	5.028
1626	1.152	1.883	1.527	1.776	2.492	2.077	2.437	3.101	2.685	3.007	3.639	3.207	3.63	4.127	3.652	4.283	4.793	4.353	5.051	5.468	5.023
1631	1.154	1.882	1.531	1.773	2.495	2.08	2.441	3.101	2.685	3.009	3.637	3.211	3.633	4.123	3.655	4.287	4.79	4.354	5.051	5.472	5.029
1636	1.151	1.882	1.523	1.773	2.49	2.078	2.438	3.1	2.684	3.006	3.639	3.208	3.632	4.127	3.653	4.286	4.791	4.353	5.052	5.471	5.027
1641	1.156	1.885	1.529	1.775	2.489	2.079	2.442	3.1	2.684	3.009	3.637	3.209	3.633	4.124	3.653	4.287	4.792	4.353	5.054	5.469	5.028
1646	1.152	1.885	1.533	1.773	2.49	2.08	2.44	3.101	2.684	3.008	3.639	3.211	3.63	4.124	3.653	4.286	4.792	4.358	5.051	5.47	5.032
1651	1.155	1.888	1.533	1.776	2.493	2.083	2.44	3.103	2.688	3.011	3.642	3.214	3.631	4.126	3.655	4.286	4.79	4.357	5.053	5.473	5.032
1656	1.158	1.89	1.531	1.775	2.492	2.082	2.442	3.104	2.686	3.01	3.642	3.214	3.632	4.125	3.655	4.284	4.795	4.355	5.049	5.474	5.032
1661	1.158	1.889	1.536	1.777	2.497	2.086	2.443	3.104	2.687	3.01	3.641	3.216	3.633	4.131	3.656	4.291	4.795	4.36	5.057	5.478	5.036
1666	1.156	1.895	1.537	1.78	2.504	2.084	2.441	3.11	2.687	3.012	3.646	3.217	3.63	4.133	3.656	4.291	4.801	4.359	5.055	5.482	5.036
1671	1.158	1.897	1.531	1.777	2.502	2.081	2.444	3.111	2.686	3.011	3.648	3.215	3.633	4.133	3.656	4.287	4.8	4.355	5.056	5.482	5.032
1676	1.161	1.893	1.534	1.782	2.497	2.091	2.448	3.11	2.689	3.015	3.644	3.218	3.635	4.13	3.662	4.292	4.795	4.362	5.06	5.481	5.037
1681	1.161	1.893	1.54	1.779	2.5	2.085	2.443	3.106	2.688	3.012	3.645	3.22	3.634	4.132	3.661	4.289	4.799	4.359	5.056	5.478	5.037
1686	1.161	1.897	1.538	1.784	2.5	2.087	2.446	3.11	2.692	3.013	3.65	3.219	3.635	4.132	3.66	4.292	4.798	4.363	5.057	5.481	5.039
1691	1.163	1.899	1.538	1.782	2.504	2.087	2.446	3.115	2.695	3.014	3.65	3.221	3.635	4.136	3.658	4.293	4.802	4.363	5.056	5.485	5.037
1696	1.163	1.899	1.535	1.781	2.503	2.085	2.443	3.112	2.691	3.017	3.649	3.219	3.636	4.135	3.66	4.289	4.8	4.36	5.056	5.484	5.031
1701	1.163	1.903	1.539	1.782	2.508	2.088	2.446	3.114	2.697	3.015	3.653	3.218	3.637	4.138	3.662	4.294	4.804	4.366	5.06	5.486	5.041
1706	1.164	1.903	1.537	1.784	2.507	2.087	2.448	3.116	2.692	3.016	3.655	3.219	3.64	4.139	3.661	4.291	4.803	4.363	5.062	5.486	5.038
1711	1.161	1.907	1.541	1.785	2.509	2.089	2.445	3.119	2.693	3.017	3.657	3.219	3.638	4.141	3.663	4.293	4.806	4.367	5.062	5.492	5.042
1716	1.167	1.903	1.54	1.787	2.509	2.091	2.45	3.117	2.694	3.019	3.657	3.219	3.64	4.138	3.664	4.294	4.806	4.366	5.063	5.486	5.042
1721	1.167	1.899	1.541	1.788	2.505	2.09	2.449	3.113	2.697	3.017	3.652	3.222	3.642	4.135	3.664	4.296	4.801	4.366	5.064	5.48	5.041
1726	1.169	1.905	1.544	1.786	2.51	2.092	2.447	3.117	2.695	3.014	3.656	3.222	3.637	4.138	3.665	4.293	4.804	4.37	5.061	5.488	5.044
1731	1.165	1.906	1.542	1.785	2.507	2.089	2.447	3.12	2.699	3.016	3.654	3.223	3.637	4.14	3.663	4.291	4.807	4.365	5.06	5.49	5.042
1736	1.167	1.907	1.539	1.787	2.512	2.09	2.448	3.12	2.698	3.017	3.657	3.22	3.638	4.144	3.667	4.294	4.808	4.366	5.061	5.492	5.042
1741	1.167	1.905	1.54	1.787	2.511	2.091	2.452	3.119	2.695	3.021	3.655	3.222	3.639	4.14	3.665	4.296	4.808	4.365	5.066	5.49	5.045
1746	1.168	1.909	1.541	1.788	2.509	2.09	2.45	3.119	2.697	3.015	3.655	3.224	3.638	4.141	3.664	4.295	4.808	4.367	5.065	5.491	5.044
1751	1.172	1.905	1.541	1.789	2.508	2.094	2.453	3.118	2.699	3.02	3.654	3.224	3.641	4.138	3.667	4.299	4.806	4.37	5.065	5.49	5.046
1756	1.174	1.912	1.544	1.79	2.512	2.094	2.453	3.122	2.702	3.021	3.659	3.228	3.641	4.141	3.669	4.299	4.81	4.37	5.067	5.495	5.046
1761	1.174	1.909	1.546	1.791	2.514	2.095	2.456	3.117	2.703	3.023	3.658	3.229	3.643	4.138	3.671	4.297	4.806	4.369	5.067	5.491	5.046
1766	1.17	1.911	1.542	1.788	2.513	2.093	2.452	3.117	2.698	3.021	3.657	3.225	3.64	4.143	3.668	4.296	4.807	4.368	5.065	5.495	5.047
1771	1.17	1.909	1.543	1.791	2.515	2.095	2.45	3.124	2.703	3.021	3.658	3.229	3.638	4.144	3.669	4.294	4.807	4.371	5.067	5.497	5.047
1776	1.172	1.907	1.543	1.79	2.512	2.094	2.452	3.122	2.705	3.024	3.656	3.229	3.642	4.142	3.668	4.297	4.807	4.37	5.066	5.492	5.046
1781	1.172	1.906	1.55	1.788	2.51	2.095	2.452	3.117	2.704	3.023	3.654	3.229	3.648	4.138	3.671	4.297	4.805	4.374	5.064	5.49	5.051
1786	1.173	1.911	1.549	1.791	2.514	2.095	2.455	3.122	2.702	3.025	3.66	3.23	3.645	4.142	3.67	4.301	4.808	4.372	5.068	5.492	5.051
1791	1.17	1.91	1.549	1.79	2.511	2.099	2.455	3.119	2.706	3.021	3.655	3.228	3.644	4.138	3.672	4.297	4.806	4.373	5.067	5.491	5.051
1796	1.17	1.908	1.547	1.792	2.513	2.096	2.453	3.12	2.709	3.021	3.658	3.229	3.645	4.14	3.669	4.298	4.804	4.371	5.067	5.494	5.051
1801	1.178	1.912	1.551	1.796	2.509	2.103	2.452	3.118	2.702	3.025	3.656	3.237	3.644	4.136	3.674	4.297	4.805	4.368	5.062	5.492	5.048
1806	1.176	1.956	1.546	1.788	2.546	2.092	2.423	3.125	2.658	2.98	3.639	3.162	3.551	4.046	3.527	4.129	4.634	4.115	4.751	5.211	4.658
1811	1.177	1.954	1.532	1.777	2.531	2.058	2.389	3.083	2.602	2.924	3.567	3.073	3.447	3.914	3.378	3.958	4.438	3.884	4.469	4.948	4.353
1816	1.172	1.942	1.52	1.761	2.507	2.035	2.356	3.038	2.551	2.869	3.489	2.991	3.35	3.795	3.251	3.808	4.27	3.706	4.25	4.731	4.125
1821	1.166	1.927	1.508	1.749	2.482	2.009	2.325	2.992	2.503	2.819	3.421	2.916	3.267	3.691	3.143	3.686	4.127	3.555	4.071	4.557	3.942
1826	1.164	1.913	1.495	1.738	2.455	1.987	2.299	2.947	2.461	2.773	3.356	2.852	3.191	3.594	3.049	3.578	4	3.429	3.924	4.404	3.795
1831	1.159	1.9	1.483	1.724	2.432	1.965	2.268	2.906	2.422	2.724	3.295	2.791	3.121	3.507	2.966	3.484	3.894	3.322	3.799	4.275	3.67
1836	1.155	1.892	1.472	1.713	2.412	1.946	2.241	2.873	2.385	2.682	3.243	2.737	3.056	3.437	2.894	3.401	3.802	3.228	3.69	4.171	3.558
1841	1.147	1.881	1.461	1.699	2.394	1.924	2.219	2.841	2.349	2.644	3.197	2.685	3	3.37	2.826	3.326	3.718	3.144	3.594	4.074	3.463
1846	1.148	1.864	1.449	1.694	2.372	1.903	2.197	2.803	2.317	2.61	3.146	2.638	2.954	3.309	2.767	3.26	3.642	3.067	3.515	3.984	3.376
1851	1.14	1.855	1.441	1.678	2.344	1.888	2.17	2.771	2.289	2.57	3.098	2.601	2.899	3.249	2.716	3.194	3.568	3.002	3.435	3.898	3.305
1856	1.135	1.84	1.427	1.666	2.325	1.865	2.15	2.733	2.255	2.538	3.054	2.555	2.853	3.188	2.661	3.136	3.497	2.938	3.369	3.824	3.234
1861	1.132	1.831	1.42	1.654	2.31	1.851	2.127	2.709	2.233	2.506	3.018	2.518	2.811	3.142	2.614	3.081	3.44	2.883	3.306	3.761	3.171
1866	1.123	1.82	1.41	1.645	2.294	1.832	2.108	2.686	2.202	2.476	2.982	2.479	2.772	3.1	2.57	3.036	3.391	2.832	3.251	3.701	3.116
1871	1.122	1.81	1.399	1.638	2.275	1.818	2.092	2.659	2.178	2.45	2.948	2.45	2.739	3.056	2.534	2.994	3.339	2.786	3.201	3.644	3.065
1876	1.117	1.798	1.39	1.625	2.258	1.802	2.071	2.629	2.152	2.418	2.911	2.417	2.7	3.014	2.497	2.948	3.294	2.743	3.15	3.589	3.018
1881	1.112	1.789	1.38	1.614	2.241	1.786	2.052	2.608	2.129	2.393	2.877	2.385	2.667	2.976	2.463	2.907	3.247	2.702	3.108	3.541	2.971
1886	1.109	1.778	1.371	1.607	2.226	1.771	2.036	2.582	2.11	2.368	2.846	2.359	2.634	2.936	2.43	2.87	3.203	2.662	3.063	3.495	2.932
1891	1.103	1.768	1.359	1.598	2.212	1.758	2.022	2.559	2.086	2.346	2.82	2.328	2.606	2.903	2.396	2.833	3.161	2.627	3.027	3.45	2.891
1896	1.101	1.759	1.355	1.589	2.193	1.745	2.005	2.539	2.067	2.324	2.788	2.306	2.576	2.868	2.371	2.803	3.122	2.595	2.99	3.405	2.854
1901	1.097	1.748	1.347	1.579	2.183	1.731	1.988	2.516	2.046	2.303	2.762	2.28	2.549	2.838	2.341	2.769	3.088	2.564	2.953	3.369	2.821
1906	1.092	1.74	1.339	1.573	2.165	1.716	1.976	2.493	2.028	2.285	2.736	2.259	2.527	2.806	2.316	2.746	3.054	2.533	2.925	3.332	2.791
1911	1.088	1.733	1.328	1.565	2.153	1.704	1.957	2.478	2.008	2.259	2.713	2.235	2.501	2.78	2.29	2.717	3.021	2.507	2.894	3.298	2.759
1916	1.085	1.716	1.322	1.554	2.134	1.692	1.94	2.453	1.993	2.242	2.685	2.212	2.477	2.752	2.266	2.689	2.987	2.478	2.864	3.261	2.733
1921	1.078	1.719	1.313	1.546	2.129	1.679	1.927	2.443	1.976	2.221	2.67	2.195	2.456	2.735	2.243	2.665	2.968	2.452	2.838	3.24	2.704
1926	1.073	1.709	1.304	1.536	2.115	1.665	1.914	2.424	1.958	2.206	2.648	2.172	2.433	2.708	2.219	2.641	2.938	2.428	2.81	3.211	2.679
1931	1.069	1.702	1.291	1.529	2.103	1.654	1.899	2.404	1.94	2.185	2.627	2.148	2.413	2.687	2.196	2.618	2.914	2.401	2.787	3.182	2.651
1936	1.065	1.698	1.292	1.523	2.094	1.646	1.888	2.392	1.93	2.171	2.608	2.133	2.394	2.666	2.178	2.597	2.891	2.383	2.764	3.157	2.63
1941	1.067	1.686	1.28	1.519	2.081	1.634	1.883	2.377	1.909	2.159	2.593	2.113	2.378	2.645	2.158	2.579	2.863	2.358	2.748	3.127	2.605
1946	1.059	1.684	1.28	1.508	2.075	1.625	1.862	2.363	1.901	2.136	2.575	2.099	2.358	2.626	2.141	2.556	2.845	2.341	2.723	3.109	2.587
1951	1.053	1.669	1.266	1.497	2.059	1.612	1.851	2.343	1.884	2.122	2.553	2.08	2.336	2.602	2.121	2.534	2.82	2.318	2.701	3.08	2.566
1956	1.052	1.667	1.264	1.496	2.053	1.605	1.841	2.327	1.871	2.112	2.535	2.068	2.321	2.583	2.104	2.52	2.801	2.304	2.684	3.06	2.546
1961	1.05	1.661	1.256	1.488	2.04	1.592	1.834	2.316	1.856	2.094	2.519	2.05	2.309	2.565	2.088	2.502	2.777	2.284	2.666	3.037	2.525
1966	1.043	1.653	1.25	1.48	2.031	1.583	1.822	2.306	1.844	2.081	2.503	2.034	2.29	2.549	2.073	2.482	2.76	2.265	2.648	3.019	2.509
1971	1.041	1.646	1.242	1.471	2.022	1.574	1.809	2.292	1.828	2.066	2.488	2.013	2.274	2.53	2.058	2.467	2.741	2.248	2.632	2.999	2.491
1976	1.039	1.64	1.236	1.468	2.01	1.563	1.802	2.278	1.817	2.057	2.47	2.004	2.263	2.512	2.042	2.451	2.723	2.232	2.615	2.977	2.472
1981	1.035	1.632	1.232	1.459	1.998	1.556	1.787	2.265	1.808	2.041	2.453	1.991	2.247	2.494	2.03	2.436	2.702	2.218	2.6	2.958	2.459
1986	1.032	1.623	1.224	1.452	1.986	1.547	1.779	2.247	1.796	2.026	2.438	1.976	2.232	2.476	2.012	2.419	2.681	2.203	2.586	2.937	2.442
1991	1.028	1.622	1.22	1.448	1.982	1.538	1.768	2.24	1.783	2.017	2.425	1.963	2.217	2.465	2.002	2.405	2.668	2.189	2.569	2.922	2.428
1996	1.028	1.611	1.213	1.445	1.968	1.53	1.765	2.226	1.772	2.009	2.41	1.947	2.211	2.448	1.987	2.396	2.65	2.174	2.56	2.903	2.414
2001	1.02	1.605	1.207	1.434	1.96	1.521	1.75	2.213	1.765	1.995	2.397	1.937	2.193	2.432	1.974	2.379	2.634	2.159	2.54	2.884	2.401
2006	1.018	1.601	1.201	1.43	1.949	1.512	1.74	2.201	1.755	1.984	2.38	1.925	2.183	2.417	1.963	2.368	2.618	2.147	2.53	2.869	2.386
2011	1.016	1.591	1.192	1.424	1.941	1.503	1.732	2.187	1.739	1.974	2.368	1.914	2.172	2.402	1.948	2.355	2.601	2.134	2.518	2.851	2.373
2016	1.011	1.588	1.188	1.421	1.931	1.495	1.725	2.177	1.731	1.962	2.355	1.901	2.16	2.387	1.938	2.345	2.586	2.119	2.506	2.837	2.36
2021	1.013	1.583	1.184	1.416	1.928	1.489	1.717	2.171	1.723	1.953	2.348	1.892	2.15	2.382	1.927	2.335	2.575	2.107	2.495	2.828	2.351
2026	1.002	1.581	1.179	1.406	1.919	1.479	1.708	2.157	1.711	1.943	2.328	1.878	2.138	2.368	1.914	2.322	2.559	2.094	2.482	2.811	2.335
2031	1.005	1.575	1.171	1.404	1.91	1.473	1.702	2.147	1.703	1.933	2.322	1.871	2.13	2.354	1.905	2.314	2.548	2.086	2.476	2.798	2.323
2036	0.996	1.567	1.166	1.396	1.9	1.467	1.691	2.135	1.689	1.924	2.309	1.857	2.116	2.339	1.893	2.301	2.532	2.074	2.462	2.782	2.312
2041	0.998	1.56	1.158	1.391	1.89	1.457	1.686	2.123	1.677	1.915	2.294	1.845	2.109	2.328	1.878	2.29	2.519	2.06	2.45	2.765	2.297
2046	0.993	1.555	1.155	1.387	1.885	1.45	1.676	2.115	1.672	1.9	2.286	1.837	2.093	2.312	1.872	2.278	2.506	2.053	2.442	2.753	2.289
2051	0.992	1.55	1.149	1.384	1.877	1.442	1.671	2.104	1.662	1.895	2.273	1.825	2.09	2.301	1.862	2.274	2.493	2.039	2.435	2.741	2.278
2056	0.987	1.543	1.143	1.375	1.866	1.439	1.665	2.095	1.659	1.887	2.261	1.819	2.08	2.29	1.856	2.261	2.48	2.033	2.424	2.727	2.271
2061	0.982	1.536	1.141	1.367	1.858	1.43	1.653	2.081	1.644	1.875	2.245	1.806	2.069	2.279	1.843	2.25	2.466	2.019	2.412	2.712	2.259
2066	0.983	1.537	1.131	1.367	1.855	1.42	1.646	2.08	1.637	1.868	2.244	1.794	2.057	2.27	1.832	2.239	2.458	2.008	2.402	2.708	2.246
2071	0.977	1.532	1.129	1.358	1.85	1.414	1.638	2.071	1.63	1.86	2.232	1.787	2.048	2.261	1.825	2.23	2.447	1.998	2.392	2.696	2.237
2076	0.978	1.529	1.127	1.357	1.844	1.409	1.637	2.061	1.62	1.856	2.222	1.778	2.045	2.253	1.815	2.226	2.437	1.993	2.39	2.685	2.23
2081	0.977	1.523	1.124	1.35	1.84	1.407	1.627	2.057	1.616	1.847	2.216	1.774	2.033	2.243	1.81	2.217	2.43	1.986	2.381	2.674	2.225
2086	0.972	1.518	1.116	1.348	1.828	1.399	1.62	2.046	1.608	1.838	2.205	1.766	2.028	2.233	1.799	2.208	2.417	1.973	2.37	2.665	2.216
2091	0.971	1.513	1.114	1.347	1.824	1.389	1.613	2.039	1.597	1.832	2.196	1.754	2.02	2.226	1.789	2.203	2.409	1.965	2.365	2.654	2.205
2096	0.963	1.509	1.106	1.34	1.815	1.386	1.605	2.028	1.594	1.824	2.185	1.746	2.008	2.213	1.783	2.193	2.397	1.958	2.357	2.641	2.2
2101	0.964	1.501	1.1	1.335	1.807	1.378	1.603	2.018	1.588	1.819	2.174	1.735	2.005	2.203	1.775	2.189	2.383	1.947	2.352	2.629	2.189
2106	0.96	1.496	1.099	1.334	1.804	1.375	1.596	2.01	1.58	1.812	2.168	1.73	2	2.195	1.77	2.18	2.376	1.942	2.344	2.624	2.181
2111	0.959	1.492	1.095	1.327	1.796	1.37	1.589	2.003	1.573	1.803	2.157	1.724	1.991	2.187	1.759	2.174	2.368	1.932	2.338	2.612	2.176
2116	0.954	1.488	1.09	1.324	1.791	1.36	1.584	1.999	1.564	1.8	2.153	1.713	1.986	2.18	1.751	2.167	2.36	1.924	2.335	2.607	2.163
2121	0.953	1.48	1.09	1.316	1.785	1.36	1.581	1.99	1.559	1.793	2.142	1.708	1.974	2.168	1.748	2.162	2.349	1.921	2.324	2.596	2.161
2126	0.952	1.48	1.082	1.313	1.781	1.352	1.571	1.984	1.55	1.787	2.134	1.7	1.971	2.165	1.736	2.155	2.342	1.91	2.319	2.589	2.15
2131	0.948	1.472	1.078	1.309	1.769	1.345	1.569	1.97	1.544	1.778	2.121	1.691	1.966	2.149	1.731	2.147	2.329	1.902	2.312	2.578	2.145
2136	0.939	1.468	1.071	1.303	1.765	1.338	1.56	1.967	1.535	1.771	2.116	1.687	1.958	2.143	1.724	2.139	2.322	1.894	2.305	2.568	2.136
2141	0.943	1.461	1.069	1.303	1.756	1.334	1.562	1.955	1.531	1.769	2.104	1.68	1.954	2.134	1.717	2.135	2.311	1.888	2.301	2.558	2.129
2146	0.939	1.453	1.062	1.299	1.746	1.325	1.552	1.947	1.524	1.759	2.095	1.671	1.944	2.118	1.709	2.127	2.298	1.879	2.293	2.544	2.121
2151	0.937	1.449	1.06	1.293	1.739	1.324	1.547	1.938	1.521	1.755	2.087	1.664	1.94	2.111	1.706	2.124	2.289	1.876	2.291	2.539	2.117
2156	0.937	1.443	1.058	1.287	1.733	1.321	1.538	1.93	1.515	1.746	2.074	1.66	1.931	2.102	1.701	2.114	2.28	1.872	2.282	2.528	2.113
2161	0.93	1.435	1.052	1.284	1.725	1.315	1.536	1.919	1.508	1.741	2.066	1.652	1.924	2.093	1.692	2.108	2.272	1.864	2.274	2.519	2.106
2166	0.927	1.427	1.053	1.282	1.714	1.312	1.529	1.909	1.505	1.736	2.055	1.648	1.92	2.079	1.69	2.105	2.26	1.863	2.271	2.504	2.105
2171	0.925	1.424	1.046	1.279	1.71	1.304	1.526	1.902	1.496	1.732	2.046	1.639	1.916	2.073	1.681	2.098	2.248	1.853	2.267	2.499	2.092
2176	0.923	1.42	1.042	1.276	1.705	1.301	1.519	1.897	1.489	1.725	2.04	1.633	1.911	2.07	1.674	2.095	2.242	1.846	2.264	2.489	2.09
2181	0.923	1.416	1.038	1.27	1.697	1.295	1.515	1.885	1.485	1.721	2.026	1.631	1.904	2.059	1.671	2.089	2.232	1.845	2.259	2.48	2.086
2186	0.92	1.414	1.033	1.27	1.694	1.293	1.511	1.882	1.479	1.715	2.024	1.623	1.901	2.053	1.664	2.087	2.229	1.835	2.256	2.475	2.079
2191	0.92	1.407	1.028	1.267	1.686	1.284	1.507	1.876	1.473	1.715	2.016	1.615	1.898	2.044	1.658	2.08	2.22	1.828	2.251	2.468	2.07
2196	0.916	1.404	1.023	1.262	1.684	1.278	1.504	1.872	1.47	1.709	2.012	1.609	1.891	2.04	1.651	2.077	2.213	1.822	2.247	2.459	2.065
2201	0.915	1.402	1.023	1.26	1.681	1.276	1.501	1.869	1.463	1.701	2.007	1.605	1.887	2.033	1.646	2.07	2.211	1.821	2.244	2.456	2.063
2206	0.909	1.396	1.015	1.255	1.668	1.273	1.491	1.857	1.459	1.694	1.998	1.599	1.879	2.024	1.639	2.063	2.198	1.811	2.233	2.447	2.059
2211	0.908	1.389	1.013	1.247	1.666	1.267	1.486	1.849	1.452	1.687	1.989	1.592	1.873	2.019	1.636	2.057	2.191	1.806	2.227	2.442	2.05
2216	0.906	1.387	1.013	1.246	1.661	1.264	1.487	1.844	1.449	1.685	1.983	1.589	1.872	2.014	1.635	2.055	2.189	1.805	2.226	2.433	2.047
2221	0.903	1.385	1.007	1.244	1.657	1.26	1.484	1.842	1.439	1.682	1.978	1.582	1.869	2.007	1.627	2.051	2.183	1.796	2.224	2.429	2.041
2226	0.904	1.377	1.006	1.24	1.651	1.254	1.482	1.834	1.436	1.68	1.969	1.578	1.864	1.997	1.624	2.046	2.172	1.792	2.221	2.42	2.036
2231	0.898	1.372	1.002	1.236	1.646	1.253	1.476	1.826	1.433	1.673	1.963	1.575	1.86	1.989	1.622	2.043	2.166	1.79	2.217	2.413	2.036
2236	0.898	1.37	0.996	1.233	1.637	1.246	1.469	1.818	1.426	1.668	1.952	1.568	1.853	1.981	1.612	2.038	2.154	1.781	2.213	2.404	2.025
2241	0.897	1.362	0.996	1.231	1.634	1.242	1.466	1.811	1.421	1.664	1.95	1.563	1.85	1.975	1.607	2.032	2.148	1.779	2.209	2.396	2.023
2246	0.893	1.363	0.992	1.227	1.626	1.238	1.462	1.807	1.417	1.66	1.941	1.559	1.846	1.972	1.606	2.03	2.142	1.776	2.206	2.39	2.019
2251	0.891	1.355	0.99	1.227	1.623	1.235	1.46	1.799	1.414	1.659	1.934	1.553	1.842	1.961	1.6	2.027	2.134	1.77	2.201	2.383	2.014
2256	0.89	1.35	0.983	1.223	1.615	1.233	1.454	1.791	1.407	1.65	1.926	1.546	1.839	1.957	1.593	2.023	2.126	1.765	2.198	2.376	2.01
2261	0.886	1.35	0.983	1.22	1.611	1.226	1.449	1.788	1.403	1.649	1.923	1.542	1.831	1.951	1.588	2.019	2.122	1.76	2.194	2.372	2.007
2266	0.885	1.343	0.977	1.217	1.604	1.222	1.449	1.781	1.401	1.645	1.912	1.542	1.834	1.945	1.586	2.018	2.113	1.757	2.193	2.363	2.004
2271	0.885	1.341	0.973	1.217	1.605	1.218	1.446	1.777	1.394	1.644	1.912	1.536	1.829	1.939	1.581	2.014	2.11	1.75	2.191	2.361	1.996
2276	0.881	1.341	0.972	1.213	1.598	1.215	1.441	1.773	1.393	1.638	1.909	1.531	1.823	1.935	1.576	2.008	2.108	1.748	2.186	2.36	1.996
2281	0.877	1.335	0.966	1.206	1.593	1.208	1.433	1.767	1.386	1.631	1.899	1.525	1.818	1.932	1.571	2.003	2.102	1.743	2.18	2.35	1.989
2286	0.879	1.336	0.964	1.207	1.595	1.203	1.431	1.765	1.377	1.632	1.902	1.517	1.817	1.932	1.562	2.003	2.1	1.734	2.179	2.352	1.984
2291	0.879	1.331	0.965	1.203	1.59	1.204	1.428	1.759	1.378	1.629	1.89	1.518	1.816	1.922	1.564	1.994	2.09	1.733	2.176	2.341	1.986
2296	0.875	1.323	0.962	1.2	1.581	1.199	1.426	1.752	1.373	1.624	1.884	1.512	1.809	1.916	1.558	1.996	2.085	1.73	2.175	2.337	1.978
2301	0.874	1.318	0.963	1.2	1.576	1.2	1.424	1.747	1.371	1.621	1.876	1.508	1.807	1.906	1.558	1.992	2.076	1.728	2.172	2.327	1.979
2306	0.868	1.32	0.956	1.192	1.572	1.194	1.417	1.741	1.364	1.615	1.871	1.506	1.799	1.905	1.551	1.986	2.073	1.725	2.168	2.326	1.973
2311	0.872	1.314	0.952	1.193	1.568	1.19	1.418	1.735	1.361	1.615	1.867	1.501	1.801	1.898	1.549	1.986	2.066	1.716	2.166	2.32	1.968
2316	0.868	1.308	0.952	1.188	1.563	1.185	1.414	1.734	1.357	1.608	1.86	1.496	1.796	1.892	1.544	1.981	2.06	1.714	2.161	2.313	1.965
2321	0.866	1.301	0.948	1.184	1.555	1.185	1.409	1.724	1.355	1.604	1.851	1.493	1.792	1.884	1.54	1.978	2.049	1.711	2.156	2.305	1.964
2326	0.863	1.297	0.945	1.187	1.553	1.177	1.405	1.719	1.349	1.603	1.85	1.49	1.787	1.88	1.539	1.975	2.049	1.71	2.158	2.301	1.96
2331	0.863	1.297	0.942	1.181	1.55	1.176	1.402	1.716	1.347	1.598	1.846	1.486	1.782	1.877	1.535	1.972	2.042	1.706	2.153	2.297	1.958
2336	0.861	1.299	0.941	1.178	1.547	1.171	1.4	1.712	1.343	1.596	1.843	1.479	1.78	1.872	1.533	1.969	2.039	1.703	2.151	2.293	1.952
2341	0.856	1.298	0.937	1.174	1.547	1.169	1.397	1.711	1.338	1.592	1.838	1.476	1.778	1.873	1.527	1.968	2.036	1.698	2.149	2.29	1.949
2346	0.859	1.296	0.934	1.178	1.545	1.166	1.396	1.707	1.334	1.592	1.837	1.472	1.779	1.869	1.526	1.968	2.036	1.695	2.152	2.29	1.948
2351	0.855	1.294	0.934	1.171	1.54	1.164	1.391	1.702	1.333	1.587	1.831	1.47	1.774	1.862	1.521	1.964	2.03	1.693	2.146	2.287	1.946
2356	0.851	1.291	0.928	1.171	1.537	1.16	1.389	1.702	1.328	1.585	1.828	1.465	1.771	1.859	1.517	1.961	2.027	1.688	2.142	2.283	1.943
2361	0.85	1.285	0.929	1.167	1.533	1.155	1.386	1.694	1.328	1.582	1.821	1.466	1.769	1.854	1.518	1.959	2.018	1.687	2.14	2.273	1.941
2366	0.849	1.283	0.922	1.167	1.528	1.152	1.383	1.693	1.322	1.579	1.818	1.459	1.767	1.852	1.51	1.957	2.016	1.682	2.143	2.272	1.936
2371	0.848	1.28	0.923	1.165	1.524	1.152	1.383	1.685	1.32	1.579	1.812	1.458	1.767	1.846	1.507	1.957	2.012	1.681	2.141	2.264	1.934
2376	0.842	1.276	0.922	1.158	1.522	1.149	1.375	1.684	1.315	1.572	1.809	1.453	1.756	1.842	1.506	1.95	2.006	1.677	2.133	2.263	1.931
2381	0.844	1.273	0.918	1.157	1.515	1.147	1.377	1.676	1.313	1.571	1.804	1.45	1.758	1.838	1.502	1.951	2	1.675	2.133	2.254	1.93
2386	0.84	1.273	0.914	1.156	1.517	1.142	1.371	1.675	1.31	1.566	1.802	1.445	1.755	1.837	1.499	1.944	2.002	1.672	2.132	2.256	1.924
2391	0.841	1.263	0.906	1.153	1.507	1.137	1.37	1.665	1.302	1.564	1.791	1.442	1.752	1.825	1.495	1.942	1.988	1.668	2.129	2.246	1.919
2396	0.837	1.257	0.907	1.153	1.501	1.134	1.37	1.658	1.3	1.561	1.783	1.439	1.748	1.822	1.493	1.938	1.982	1.664	2.126	2.24	1.918
2401	0.831	1.258	0.902	1.147	1.499	1.13	1.365	1.656	1.295	1.557	1.781	1.432	1.746	1.815	1.487	1.938	1.979	1.661	2.123	2.237	1.914
2406	0.835	1.251	0.901	1.147	1.49	1.13	1.364	1.649	1.297	1.557	1.772	1.433	1.746	1.808	1.486	1.94	1.974	1.658	2.125	2.231	1.914
2411	0.83	1.247	0.898	1.145	1.488	1.125	1.357	1.645	1.293	1.552	1.768	1.427	1.742	1.803	1.482	1.933	1.97	1.656	2.118	2.226	1.912
2416	0.832	1.243	0.898	1.143	1.482	1.125	1.358	1.641	1.288	1.553	1.764	1.425	1.742	1.798	1.481	1.933	1.961	1.654	2.119	2.22	1.91
2421	0.832	1.242	0.895	1.144	1.48	1.121	1.356	1.637	1.285	1.55	1.759	1.421	1.738	1.793	1.476	1.932	1.959	1.65	2.12	2.218	1.905
2426	0.826	1.234	0.889	1.141	1.475	1.114	1.351	1.632	1.278	1.548	1.755	1.42	1.734	1.789	1.472	1.929	1.954	1.645	2.116	2.212	1.9
2431	0.827	1.231	0.89	1.138	1.469	1.115	1.351	1.627	1.28	1.546	1.749	1.418	1.734	1.784	1.474	1.929	1.95	1.643	2.116	2.208	1.901
2436	0.821	1.226	0.884	1.135	1.463	1.11	1.345	1.62	1.272	1.541	1.745	1.412	1.732	1.779	1.468	1.925	1.943	1.638	2.11	2.204	1.898
2441	0.826	1.225	0.883	1.135	1.465	1.108	1.347	1.622	1.272	1.539	1.745	1.406	1.73	1.78	1.463	1.925	1.943	1.637	2.111	2.204	1.895
2446	0.821	1.221	0.881	1.133	1.46	1.106	1.344	1.616	1.269	1.54	1.738	1.406	1.729	1.775	1.46	1.925	1.937	1.634	2.112	2.197	1.893
2451	0.819	1.214	0.878	1.13	1.454	1.1	1.339	1.607	1.264	1.536	1.732	1.402	1.724	1.77	1.457	1.919	1.933	1.629	2.108	2.191	1.889
2456	0.818	1.212	0.877	1.129	1.45	1.1	1.341	1.608	1.264	1.536	1.727	1.401	1.727	1.764	1.459	1.92	1.925	1.627	2.107	2.186	1.889
2461	0.815	1.212	0.877	1.124	1.449	1.099	1.337	1.599	1.263	1.528	1.723	1.399	1.721	1.76	1.454	1.916	1.923	1.628	2.107	2.184	1.888
2466	0.819	1.207	0.877	1.125	1.442	1.097	1.337	1.595	1.259	1.531	1.718	1.395	1.723	1.752	1.452	1.919	1.917	1.624	2.108	2.181	1.886
2471	0.817	1.209	0.871	1.121	1.444	1.093	1.335	1.591	1.258	1.53	1.717	1.395	1.719	1.753	1.451	1.913	1.918	1.623	2.105	2.178	1.884
2476	0.811	1.203	0.87	1.117	1.437	1.091	1.329	1.59	1.252	1.522	1.711	1.392	1.715	1.751	1.447	1.907	1.913	1.621	2.099	2.174	1.883
2481	0.811	1.197	0.869	1.119	1.431	1.086	1.33	1.583	1.253	1.519	1.705	1.388	1.713	1.742	1.446	1.91	1.906	1.618	2.097	2.166	1.877
2486	0.81	1.194	0.868	1.115	1.429	1.087	1.328	1.578	1.25	1.52	1.698	1.386	1.712	1.74	1.446	1.906	1.901	1.62	2.098	2.162	1.88
2491	0.809	1.189	0.867	1.111	1.421	1.088	1.32	1.572	1.248	1.514	1.696	1.384	1.707	1.731	1.444	1.904	1.897	1.615	2.094	2.155	1.878
2496	0.808	1.195	0.861	1.11	1.424	1.079	1.321	1.575	1.237	1.516	1.697	1.379	1.706	1.734	1.438	1.902	1.898	1.609	2.092	2.16	1.872
2501	0.806	1.186	0.862	1.112	1.419	1.079	1.32	1.57	1.238	1.518	1.688	1.376	1.705	1.727	1.438	1.903	1.891	1.61	2.092	2.155	1.874
2506	0.805	1.185	0.86	1.107	1.419	1.075	1.318	1.566	1.236	1.512	1.688	1.372	1.703	1.729	1.433	1.898	1.891	1.607	2.089	2.154	1.869
2511	0.802	1.186	0.854	1.106	1.417	1.072	1.316	1.565	1.235	1.511	1.686	1.369	1.701	1.727	1.431	1.896	1.89	1.603	2.088	2.152	1.867
2516	0.804	1.182	0.856	1.106	1.408	1.072	1.314	1.554	1.234	1.508	1.677	1.37	1.7	1.716	1.43	1.895	1.883	1.605	2.09	2.146	1.867
2521	0.804	1.182	0.853	1.105	1.408	1.068	1.312	1.557	1.228	1.508	1.675	1.367	1.7	1.716	1.429	1.897	1.88	1.6	2.087	2.145	1.864
2526	0.801	1.175	0.85	1.105	1.404	1.066	1.312	1.555	1.224	1.508	1.675	1.363	1.699	1.715	1.423	1.896	1.876	1.596	2.087	2.138	1.862
2531	0.8	1.17	0.847	1.106	1.396	1.064	1.312	1.546	1.226	1.508	1.666	1.359	1.701	1.705	1.424	1.895	1.868	1.595	2.09	2.132	1.86
2536	0.797	1.169	0.847	1.096	1.399	1.064	1.302	1.544	1.223	1.499	1.664	1.359	1.69	1.702	1.422	1.887	1.867	1.594	2.079	2.133	1.859
2541	0.796	1.168	0.846	1.1	1.391	1.061	1.303	1.537	1.219	1.501	1.661	1.355	1.693	1.698	1.417	1.89	1.862	1.593	2.083	2.127	1.856
2546	0.796	1.165	0.849	1.096	1.391	1.059	1.302	1.535	1.219	1.498	1.657	1.355	1.691	1.697	1.416	1.889	1.86	1.591	2.08	2.126	1.854
2551	0.793	1.165	0.844	1.093	1.39	1.058	1.301	1.534	1.217	1.496	1.656	1.353	1.689	1.695	1.416	1.888	1.86	1.587	2.079	2.126	1.854
2556	0.797	1.164	0.84	1.095	1.388	1.055	1.302	1.535	1.212	1.496	1.654	1.348	1.689	1.691	1.409	1.888	1.859	1.583	2.079	2.122	1.85
2561	0.79	1.155	0.838	1.093	1.382	1.055	1.298	1.529	1.211	1.493	1.648	1.347	1.685	1.688	1.409	1.885	1.852	1.585	2.081	2.118	1.85
2566	0.79	1.153	0.842	1.09	1.379	1.053	1.297	1.524	1.208	1.489	1.646	1.347	1.687	1.684	1.408	1.883	1.846	1.585	2.077	2.111	1.848
2571	0.788	1.153	0.835	1.085	1.377	1.048	1.293	1.522	1.205	1.486	1.642	1.341	1.681	1.683	1.406	1.88	1.846	1.58	2.074	2.113	1.844
2576	0.786	1.154	0.833	1.083	1.375	1.045	1.292	1.522	1.202	1.485	1.641	1.34	1.677	1.681	1.404	1.875	1.844	1.578	2.07	2.113	1.843
2581	0.785	1.15	0.83	1.083	1.377	1.042	1.291	1.52	1.199	1.485	1.641	1.338	1.678	1.681	1.401	1.876	1.843	1.578	2.071	2.109	1.84
2586	0.782	1.148	0.828	1.081	1.37	1.039	1.288	1.515	1.193	1.484	1.636	1.332	1.675	1.678	1.398	1.873	1.841	1.573	2.07	2.107	1.837
2591	0.781	1.143	0.828	1.079	1.366	1.039	1.285	1.509	1.194	1.48	1.63	1.333	1.672	1.667	1.396	1.872	1.834	1.575	2.07	2.102	1.84
2596	0.782	1.145	0.824	1.079	1.367	1.036	1.284	1.509	1.191	1.479	1.632	1.329	1.673	1.669	1.393	1.874	1.833	1.57	2.07	2.1	1.836
2601	0.781	1.143	0.827	1.079	1.362	1.037	1.285	1.505	1.19	1.478	1.624	1.331	1.674	1.667	1.397	1.874	1.831	1.57	2.071	2.099	1.836
2606	0.78	1.137	0.826	1.079	1.358	1.034	1.283	1.502	1.191	1.479	1.621	1.33	1.671	1.665	1.395	1.872	1.829	1.569	2.067	2.095	1.835
2611	0.778	1.137	0.819	1.076	1.358	1.028	1.282	1.502	1.187	1.476	1.619	1.325	1.669	1.665	1.39	1.873	1.826	1.565	2.069	2.094	1.833
2616	0.776	1.136	0.817	1.075	1.356	1.032	1.276	1.499	1.188	1.474	1.617	1.327	1.669	1.661	1.391	1.87	1.823	1.566	2.068	2.092	1.835
2621	0.78	1.133	0.814	1.072	1.354	1.025	1.278	1.493	1.185	1.474	1.611	1.321	1.668	1.655	1.388	1.867	1.819	1.56	2.065	2.09	1.829
2626	0.774	1.129	0.818	1.069	1.35	1.028	1.271	1.492	1.182	1.467	1.613	1.32	1.664	1.654	1.384	1.865	1.816	1.562	2.059	2.087	1.827
2631	0.773	1.124	0.813	1.067	1.346	1.023	1.271	1.485	1.178	1.468	1.605	1.318	1.661	1.649	1.383	1.864	1.813	1.558	2.061	2.081	1.827
2636	0.772	1.122	0.81	1.068	1.34	1.022	1.274	1.481	1.176	1.466	1.603	1.317	1.663	1.644	1.382	1.861	1.808	1.559	2.064	2.076	1.825
2641	0.768	1.115	0.808	1.064	1.332	1.021	1.267	1.475	1.175	1.465	1.596	1.313	1.659	1.637	1.377	1.86	1.801	1.556	2.06	2.073	1.825
2646	0.768	1.11	0.805	1.064	1.33	1.017	1.267	1.472	1.171	1.46	1.591	1.31	1.658	1.633	1.375	1.86	1.796	1.553	2.056	2.069	1.823
2651	0.771	1.112	0.806	1.063	1.33	1.018	1.27	1.47	1.171	1.464	1.59	1.308	1.661	1.635	1.376	1.86	1.795	1.553	2.063	2.07	1.822
2656	0.77	1.107	0.801	1.064	1.323	1.014	1.269	1.466	1.165	1.466	1.584	1.305	1.658	1.628	1.375	1.859	1.789	1.549	2.061	2.063	1.819
2661	0.769	1.104	0.796	1.061	1.322	1.011	1.268	1.461	1.168	1.46	1.58	1.303	1.655	1.628	1.375	1.858	1.788	1.552	2.059	2.06	1.82
2666	0.766	1.105	0.801	1.061	1.318	1.01	1.264	1.459	1.164	1.458	1.578	1.302	1.653	1.62	1.372	1.858	1.784	1.547	2.059	2.056	1.816
2671	0.763	1.108	0.798	1.053	1.321	1.006	1.261	1.46	1.161	1.457	1.58	1.3	1.653	1.625	1.369	1.856	1.787	1.545	2.055	2.059	1.814
2676	0.765	1.103	0.796	1.061	1.316	1.008	1.262	1.456	1.162	1.459	1.577	1.3	1.654	1.62	1.372	1.859	1.785	1.547	2.059	2.056	1.816
2681	0.763	1.102	0.798	1.057	1.316	1.009	1.259	1.454	1.16	1.457	1.571	1.3	1.652	1.618	1.37	1.854	1.783	1.545	2.059	2.055	1.818
2686	0.764	1.099	0.796	1.053	1.312	1.007	1.259	1.452	1.16	1.454	1.571	1.298	1.651	1.616	1.372	1.854	1.778	1.545	2.054	2.054	1.817
2691	0.759	1.1	0.793	1.054	1.312	1.001	1.257	1.451	1.153	1.455	1.571	1.292	1.649	1.617	1.365	1.854	1.78	1.542	2.058	2.052	1.812
2696	0.757	1.096	0.789	1.054	1.308	0.998	1.253	1.445	1.153	1.449	1.566	1.29	1.65	1.612	1.361	1.851	1.773	1.536	2.053	2.045	1.81
2701	0.76	1.09	0.791	1.052	1.302	0.999	1.254	1.443	1.155	1.452	1.561	1.292	1.649	1.605	1.362	1.852	1.768	1.537	2.054	2.044	1.814
2706	0.754	1.086	0.793	1.049	1.301	0.998	1.25	1.435	1.153	1.449	1.556	1.294	1.646	1.605	1.362	1.849	1.765	1.54	2.052	2.039	1.815
2711	0.757	1.081	0.791	1.049	1.293	0.994	1.252	1.431	1.152	1.45	1.551	1.286	1.648	1.596	1.359	1.852	1.759	1.536	2.053	2.035	1.81
2716	0.756	1.082	0.786	1.049	1.294	0.993	1.252	1.431	1.148	1.448	1.55	1.285	1.645	1.597	1.358	1.851	1.759	1.532	2.053	2.033	1.811
2721	0.753	1.081	0.785	1.048	1.292	0.992	1.25	1.428	1.146	1.446	1.548	1.282	1.646	1.595	1.354	1.85	1.757	1.532	2.051	2.034	1.808
2726	0.756	1.079	0.787	1.047	1.289	0.993	1.25	1.423	1.145	1.447	1.549	1.281	1.648	1.593	1.355	1.849	1.753	1.534	2.053	2.029	1.807
2731	0.753	1.075	0.783	1.044	1.286	0.991	1.249	1.423	1.142	1.447	1.539	1.279	1.646	1.59	1.353	1.847	1.749	1.53	2.051	2.026	1.806
2736	0.753	1.07	0.781	1.043	1.286	0.989	1.247	1.418	1.139	1.441	1.536	1.279	1.643	1.584	1.353	1.847	1.747	1.529	2.05	2.025	1.805
2741	0.748	1.071	0.779	1.043	1.283	0.986	1.247	1.418	1.136	1.443	1.537	1.277	1.641	1.585	1.348	1.847	1.746	1.528	2.052	2.025	1.799
2746	0.749	1.069	0.777	1.041	1.281	0.984	1.244	1.418	1.134	1.441	1.536	1.273	1.64	1.583	1.348	1.844	1.749	1.525	2.049	2.023	1.798
2751	0.748	1.066	0.777	1.04	1.275	0.98	1.24	1.41	1.133	1.44	1.53	1.27	1.639	1.577	1.345	1.843	1.742	1.522	2.048	2.017	1.799
2756	0.747	1.064	0.776	1.037	1.274	0.981	1.239	1.409	1.131	1.438	1.527	1.271	1.638	1.577	1.345	1.841	1.742	1.524	2.047	2.016	1.797
2761	0.745	1.062	0.773	1.037	1.272	0.979	1.24	1.408	1.133	1.434	1.525	1.27	1.636	1.572	1.344	1.841	1.739	1.518	2.046	2.016	1.797
2766	0.746	1.061	0.77	1.039	1.269	0.978	1.24	1.404	1.132	1.438	1.523	1.267	1.636	1.574	1.341	1.844	1.735	1.519	2.047	2.012	1.796
2771	0.743	1.059	0.774	1.035	1.268	0.978	1.24	1.401	1.129	1.435	1.525	1.269	1.634	1.573	1.343	1.84	1.734	1.521	2.047	2.014	1.798
2776	0.747	1.058	0.768	1.035	1.266	0.973	1.235	1.397	1.126	1.435	1.517	1.266	1.631	1.567	1.34	1.841	1.732	1.519	2.042	2.007	1.793
2781	0.745	1.056	0.768	1.035	1.261	0.976	1.234	1.395	1.128	1.434	1.513	1.265	1.632	1.565	1.342	1.842	1.728	1.519	2.045	2.005	1.795
2786	0.743	1.053	0.77	1.033	1.262	0.973	1.232	1.397	1.124	1.432	1.515	1.264	1.634	1.567	1.338	1.84	1.727	1.518	2.043	2.007	1.794
2791	0.744	1.047	0.766	1.031	1.256	0.97	1.234	1.389	1.123	1.432	1.51	1.263	1.633	1.558	1.337	1.842	1.721	1.516	2.044	1.998	1.793
2796	0.737	1.048	0.764	1.031	1.255	0.969	1.229	1.389	1.12	1.428	1.508	1.26	1.63	1.559	1.337	1.839	1.723	1.513	2.041	1.998	1.793
2801	0.741	1.047	0.758	1.03	1.251	0.962	1.23	1.384	1.114	1.434	1.505	1.254	1.631	1.556	1.328	1.842	1.717	1.507	2.041	1.997	1.785
2806	0.742	1.047	0.763	1.028	1.254	0.967	1.229	1.385	1.118	1.431	1.506	1.26	1.632	1.556	1.334	1.84	1.719	1.514	2.042	1.996	1.788
2811	0.739	1.044	0.759	1.028	1.252	0.964	1.226	1.384	1.115	1.425	1.505	1.252	1.628	1.552	1.33	1.837	1.718	1.509	2.04	1.996	1.786
2816	0.735	1.039	0.759	1.029	1.245	0.965	1.226	1.376	1.114	1.427	1.495	1.255	1.629	1.549	1.332	1.837	1.71	1.51	2.043	1.988	1.786
2821	0.734	1.035	0.759	1.023	1.243	0.964	1.223	1.377	1.114	1.422	1.497	1.254	1.625	1.546	1.332	1.832	1.71	1.509	2.039	1.989	1.788
2826	0.734	1.04	0.755	1.022	1.245	0.959	1.224	1.377	1.109	1.425	1.497	1.25	1.621	1.547	1.329	1.831	1.71	1.505	2.04	1.99	1.783
2831	0.733	1.042	0.756	1.021	1.24	0.958	1.222	1.372	1.108	1.422	1.493	1.248	1.623	1.547	1.327	1.831	1.706	1.506	2.037	1.989	1.786
2836	0.732	1.034	0.752	1.02	1.24	0.957	1.222	1.371	1.107	1.421	1.49	1.247	1.621	1.54	1.326	1.83	1.707	1.504	2.036	1.986	1.782
2841	0.732	1.036	0.75	1.02	1.24	0.952	1.222	1.371	1.104	1.423	1.488	1.245	1.623	1.543	1.323	1.831	1.707	1.501	2.039	1.987	1.778
2846	0.733	1.033	0.75	1.02	1.239	0.954	1.22	1.371	1.107	1.422	1.487	1.244	1.622	1.542	1.326	1.831	1.706	1.504	2.04	1.987	1.781
2851	0.732	1.034	0.747	1.017	1.236	0.952	1.22	1.366	1.101	1.419	1.487	1.241	1.617	1.539	1.319	1.83	1.703	1.5	2.037	1.982	1.777
2856	0.727	1.031	0.751	1.017	1.235	0.952	1.217	1.364	1.103	1.42	1.48	1.242	1.618	1.536	1.322	1.828	1.699	1.499	2.036	1.98	1.779
2861	0.727	1.027	0.75	1.015	1.226	0.955	1.216	1.358	1.101	1.416	1.477	1.243	1.616	1.527	1.322	1.829	1.695	1.501	2.036	1.976	1.777
2866	0.726	1.026	0.747	1.014	1.227	0.944	1.214	1.356	1.096	1.414	1.473	1.238	1.616	1.528	1.315	1.825	1.695	1.494	2.033	1.975	1.775
2871	0.727	1.024	0.748	1.015	1.226	0.948	1.211	1.357	1.1	1.412	1.475	1.238	1.617	1.526	1.317	1.824	1.693	1.499	2.036	1.973	1.778
2876	0.725	1.021	0.743	1.014	1.223	0.944	1.212	1.35	1.098	1.413	1.472	1.236	1.617	1.528	1.314	1.825	1.692	1.494	2.035	1.973	1.775
2881	0.725	1.019	0.745	1.013	1.221	0.947	1.213	1.351	1.097	1.415	1.47	1.237	1.618	1.524	1.316	1.827	1.688	1.494	2.034	1.975	1.775
2886	0.727	1.012	0.741	1.015	1.216	0.941	1.213	1.346	1.09	1.413	1.465	1.231	1.615	1.52	1.308	1.825	1.684	1.49	2.034	1.967	1.77
2891	0.726	1.013	0.737	1.014	1.216	0.941	1.212	1.35	1.089	1.414	1.464	1.231	1.618	1.52	1.311	1.826	1.684	1.492	2.037	1.968	1.773
2896	0.725	1.006	0.737	1.01	1.209	0.94	1.208	1.34	1.089	1.413	1.458	1.228	1.616	1.515	1.309	1.823	1.678	1.489	2.034	1.959	1.772
2901	0.724	1.003	0.735	1.01	1.21	0.938	1.21	1.337	1.089	1.413	1.454	1.227	1.616	1.51	1.309	1.821	1.674	1.489	2.034	1.96	1.768
2906	0.723	1.009	0.737	1.007	1.211	0.94	1.206	1.342	1.088	1.41	1.458	1.229	1.613	1.513	1.311	1.819	1.675	1.49	2.032	1.962	1.77
2911	0.718	1.005	0.734	1.005	1.207	0.934	1.206	1.336	1.084	1.408	1.455	1.227	1.611	1.51	1.308	1.819	1.672	1.486	2.027	1.961	1.767
2916	0.719	1.003	0.735	1.004	1.204	0.937	1.205	1.333	1.086	1.406	1.452	1.227	1.609	1.508	1.312	1.817	1.67	1.49	2.029	1.959	1.77
2921	0.718	1.002	0.732	1.008	1.204	0.935	1.209	1.333	1.084	1.409	1.451	1.225	1.615	1.509	1.308	1.821	1.67	1.488	2.032	1.958	1.766
2926	0.716	0.998	0.733	1.004	1.2	0.933	1.204	1.328	1.083	1.407	1.447	1.225	1.606	1.505	1.306	1.82	1.665	1.483	2.029	1.951	1.766
2931	0.719	1.003	0.732	1.005	1.197	0.935	1.206	1.329	1.084	1.407	1.446	1.227	1.612	1.504	1.305	1.823	1.668	1.487	2.03	1.953	1.768
2936	0.715	0.995	0.731	1.002	1.196	0.931	1.203	1.326	1.079	1.403	1.444	1.22	1.606	1.502	1.304	1.817	1.663	1.484	2.029	1.951	1.765
2941	0.714	0.994	0.731	1.002	1.194	0.929	1.206	1.323	1.079	1.404	1.442	1.222	1.609	1.496	1.302	1.821	1.658	1.484	2.03	1.95	1.765
2946	0.718	0.994	0.726	1.005	1.191	0.926	1.206	1.322	1.078	1.405	1.44	1.217	1.609	1.497	1.298	1.822	1.659	1.484	2.032	1.946	1.762
2951	0.717	0.994	0.726	1.005	1.192	0.927	1.206	1.321	1.078	1.406	1.44	1.217	1.611	1.497	1.302	1.822	1.66	1.482	2.03	1.947	1.767
2956	0.716	0.99	0.725	1.002	1.191	0.922	1.204	1.32	1.077	1.403	1.437	1.217	1.61	1.494	1.299	1.819	1.656	1.478	2.03	1.943	1.763
2961	0.714	0.99	0.723	1.002	1.187	0.924	1.204	1.313	1.074	1.406	1.434	1.215	1.613	1.491	1.297	1.819	1.653	1.48	2.03	1.94	1.762
2966	0.71	0.987	0.723	0.997	1.184	0.924	1.196	1.312	1.076	1.4	1.432	1.217	1.604	1.489	1.3	1.817	1.652	1.481	2.026	1.94	1.764
2971	0.712	0.983	0.719	1	1.181	0.922	1.196	1.308	1.071	1.399	1.427	1.213	1.605	1.485	1.295	1.816	1.647	1.479	2.026	1.936	1.761
2976	0.71	0.983	0.719	0.999	1.179	0.92	1.196	1.307	1.069	1.4	1.429	1.213	1.606	1.483	1.296	1.814	1.648	1.476	2.027	1.937	1.758
2981	0.708	0.981	0.721	0.996	1.178	0.918	1.196	1.305	1.071	1.402	1.425	1.214	1.606	1.483	1.294	1.815	1.642	1.476	2.029	1.934	1.76
2986	0.71	0.985	0.716	0.995	1.178	0.918	1.194	1.305	1.067	1.398	1.423	1.211	1.603	1.48	1.293	1.813	1.643	1.474	2.026	1.935	1.759
2991	0.708	0.979	0.719	0.995	1.176	0.919	1.194	1.301	1.067	1.398	1.421	1.211	1.605	1.479	1.296	1.813	1.64	1.476	2.027	1.93	1.758
2996	0.711	0.98	0.716	0.993	1.177	0.916	1.194	1.301	1.062	1.396	1.418	1.205	1.602	1.477	1.289	1.813	1.639	1.471	2.024	1.93	1.757
3001	0.706	0.981	0.714	0.995	1.175	0.913	1.19	1.304	1.065	1.397	1.422	1.207	1.601	1.48	1.292	1.812	1.643	1.473	2.022	1.934	1.754
3006	0.706	0.979	0.716	0.994	1.171	0.913	1.193	1.3	1.062	1.398	1.417	1.205	1.602	1.477	1.29	1.812	1.638	1.472	2.025	1.929	1.755
3011	0.703	0.979	0.713	0.989	1.17	0.912	1.19	1.298	1.062	1.392	1.415	1.203	1.596	1.478	1.29	1.808	1.638	1.469	2.02	1.931	1.756
3016	0.707	0.973	0.71	0.99	1.166	0.909	1.193	1.293	1.059	1.395	1.41	1.201	1.599	1.47	1.288	1.809	1.632	1.472	2.024	1.923	1.756
3021	0.707	0.973	0.711	0.988	1.164	0.912	1.19	1.291	1.059	1.393	1.408	1.202	1.599	1.47	1.289	1.808	1.632	1.471	2.024	1.925	1.755
3026	0.702	0.971	0.707	0.989	1.162	0.91	1.191	1.291	1.062	1.393	1.408	1.202	1.596	1.469	1.29	1.808	1.633	1.471	2.023	1.926	1.756
3031	0.702	0.968	0.71	0.988	1.162	0.908	1.19	1.287	1.059	1.395	1.407	1.202	1.597	1.469	1.288	1.811	1.628	1.471	2.027	1.921	1.756
3036	0.701	0.966	0.713	0.986	1.157	0.905	1.188	1.285	1.059	1.392	1.4	1.2	1.595	1.467	1.289	1.808	1.627	1.47	2.025	1.918	1.755
3041	0.699	0.965	0.709	0.988	1.155	0.904	1.187	1.281	1.055	1.393	1.402	1.199	1.596	1.462	1.284	1.807	1.625	1.467	2.024	1.916	1.752
3046	0.702	0.966	0.707	0.985	1.158	0.905	1.187	1.282	1.055	1.394	1.4	1.196	1.596	1.464	1.283	1.811	1.625	1.465	2.026	1.917	1.751
3051	0.699	0.96	0.707	0.985	1.154	0.905	1.185	1.278	1.058	1.389	1.396	1.196	1.595	1.46	1.285	1.805	1.622	1.466	2.021	1.913	1.754
3056	0.699	0.951	0.707	0.99	1.147	0.905	1.181	1.273	1.055	1.39	1.39	1.194	1.598	1.454	1.285	1.808	1.615	1.464	2.025	1.909	1.753
3061	0.698	0.954	0.706	0.987	1.148	0.904	1.186	1.274	1.054	1.39	1.391	1.194	1.595	1.455	1.284	1.807	1.618	1.466	2.021	1.91	1.752
3066	0.695	0.953	0.705	0.982	1.149	0.903	1.183	1.274	1.051	1.388	1.391	1.194	1.593	1.456	1.283	1.805	1.619	1.463	2.019	1.91	1.752
3071	0.697	0.953	0.703	0.986	1.145	0.901	1.183	1.276	1.049	1.388	1.39	1.189	1.597	1.455	1.28	1.806	1.614	1.465	2.024	1.91	1.75
3076	0.696	0.953	0.703	0.981	1.148	0.901	1.18	1.273	1.049	1.386	1.394	1.192	1.593	1.456	1.281	1.806	1.615	1.464	2.017	1.912	1.748
3081	0.7	0.95	0.702	0.985	1.143	0.899	1.183	1.27	1.047	1.391	1.388	1.188	1.599	1.45	1.279	1.808	1.609	1.46	2.025	1.907	1.747
3086	0.695	0.946	0.701	0.978	1.138	0.9	1.18	1.264	1.047	1.386	1.38	1.191	1.594	1.443	1.28	1.805	1.608	1.463	2.022	1.902	1.751
3091	0.69	0.945	0.699	0.978	1.137	0.897	1.18	1.262	1.046	1.384	1.379	1.186	1.591	1.446	1.276	1.805	1.609	1.458	2.017	1.9	1.746
3096	0.689	0.947	0.703	0.975	1.138	0.897	1.179	1.266	1.046	1.379	1.381	1.188	1.59	1.447	1.28	1.802	1.612	1.462	2.015	1.902	1.747
3101	0.694	0.944	0.697	0.981	1.139	0.896	1.182	1.264	1.045	1.384	1.383	1.187	1.595	1.446	1.276	1.803	1.609	1.461	2.02	1.905	1.747
3106	0.693	0.941	0.701	0.978	1.131	0.893	1.179	1.261	1.042	1.383	1.375	1.188	1.59	1.443	1.278	1.802	1.603	1.459	2.017	1.9	1.747
3111	0.692	0.939	0.697	0.977	1.13	0.896	1.178	1.256	1.042	1.383	1.376	1.184	1.588	1.442	1.277	1.8	1.604	1.458	2.016	1.899	1.745
3116	0.689	0.939	0.693	0.974	1.129	0.89	1.175	1.255	1.038	1.378	1.373	1.185	1.585	1.44	1.275	1.8	1.601	1.458	2.015	1.898	1.748
3121	0.69	0.939	0.696	0.976	1.13	0.889	1.177	1.253	1.04	1.382	1.371	1.184	1.589	1.44	1.273	1.801	1.599	1.457	2.018	1.897	1.747
3126	0.694	0.934	0.697	0.976	1.123	0.889	1.178	1.249	1.039	1.381	1.368	1.181	1.588	1.434	1.271	1.805	1.594	1.457	2.021	1.893	1.744
3131	0.693	0.936	0.693	0.978	1.124	0.886	1.176	1.249	1.035	1.382	1.371	1.178	1.589	1.436	1.27	1.803	1.598	1.454	2.018	1.895	1.744
3136	0.688	0.93	0.694	0.974	1.122	0.886	1.175	1.248	1.037	1.379	1.366	1.181	1.588	1.431	1.271	1.804	1.595	1.455	2.017	1.892	1.745
3141	0.687	0.931	0.692	0.972	1.123	0.885	1.173	1.249	1.032	1.378	1.365	1.177	1.587	1.433	1.267	1.801	1.599	1.451	2.014	1.894	1.743
3146	0.687	0.933	0.69	0.973	1.126	0.886	1.173	1.245	1.033	1.379	1.367	1.179	1.587	1.435	1.268	1.799	1.596	1.454	2.016	1.893	1.741
3151	0.69	0.927	0.69	0.975	1.12	0.885	1.174	1.244	1.031	1.378	1.363	1.177	1.588	1.43	1.27	1.802	1.593	1.454	2.018	1.891	1.741
3156	0.687	0.925	0.693	0.972	1.112	0.883	1.168	1.236	1.034	1.375	1.358	1.18	1.585	1.425	1.271	1.797	1.585	1.453	2.014	1.881	1.745
3161	0.689	0.923	0.692	0.972	1.115	0.88	1.17	1.241	1.03	1.378	1.358	1.174	1.586	1.425	1.266	1.799	1.586	1.449	2.017	1.886	1.738
3166	0.685	0.925	0.689	0.973	1.116	0.881	1.172	1.239	1.029	1.377	1.359	1.176	1.587	1.425	1.266	1.798	1.588	1.449	2.015	1.888	1.738
3171	0.682	0.922	0.688	0.969	1.115	0.882	1.169	1.24	1.028	1.375	1.358	1.175	1.584	1.425	1.265	1.799	1.588	1.453	2.016	1.887	1.738
3176	0.686	0.924	0.689	0.968	1.115	0.883	1.17	1.238	1.03	1.374	1.356	1.176	1.587	1.425	1.268	1.796	1.584	1.453	2.015	1.886	1.743
3181	0.685	0.92	0.684	0.969	1.11	0.882	1.171	1.234	1.03	1.376	1.354	1.175	1.586	1.422	1.267	1.797	1.583	1.45	2.016	1.881	1.743
3186	0.682	0.919	0.69	0.97	1.11	0.881	1.169	1.233	1.031	1.375	1.349	1.177	1.582	1.416	1.266	1.796	1.583	1.453	2.015	1.881	1.742
3191	0.683	0.92	0.684	0.967	1.107	0.877	1.171	1.23	1.026	1.376	1.347	1.172	1.585	1.417	1.263	1.796	1.58	1.446	2.017	1.881	1.739
3196	0.679	0.922	0.679	0.964	1.109	0.871	1.165	1.231	1.021	1.369	1.351	1.166	1.581	1.42	1.258	1.793	1.582	1.441	2.014	1.88	1.731
3201	0.685	0.922	0.68	0.967	1.11	0.874	1.17	1.233	1.025	1.375	1.351	1.171	1.585	1.422	1.261	1.796	1.582	1.446	2.017	1.882	1.738
3206	0.681	0.921	0.68	0.966	1.104	0.876	1.168	1.228	1.026	1.372	1.345	1.169	1.581	1.416	1.262	1.793	1.578	1.445	2.014	1.879	1.736
3211	0.68	0.918	0.677	0.967	1.1	0.872	1.168	1.225	1.021	1.373	1.343	1.166	1.578	1.415	1.26	1.797	1.575	1.443	2.014	1.874	1.734
3216	0.678	0.913	0.681	0.962	1.097	0.874	1.164	1.22	1.025	1.369	1.337	1.168	1.577	1.409	1.259	1.79	1.573	1.444	2.012	1.871	1.736
3221	0.679	0.907	0.677	0.964	1.092	0.873	1.164	1.215	1.019	1.369	1.334	1.166	1.577	1.402	1.257	1.793	1.567	1.441	2.013	1.867	1.733
3226	0.677	0.908	0.68	0.962	1.095	0.874	1.163	1.216	1.021	1.369	1.333	1.164	1.576	1.406	1.259	1.794	1.569	1.443	2.013	1.871	1.735
3231	0.678	0.908	0.676	0.962	1.092	0.87	1.164	1.219	1.02	1.372	1.333	1.167	1.58	1.406	1.257	1.795	1.565	1.441	2.014	1.868	1.732
3236	0.678	0.903	0.676	0.967	1.091	0.868	1.163	1.212	1.015	1.373	1.329	1.163	1.582	1.401	1.258	1.796	1.566	1.439	2.016	1.866	1.733
3241	0.677	0.903	0.673	0.962	1.087	0.865	1.162	1.211	1.018	1.369	1.331	1.162	1.579	1.399	1.257	1.793	1.563	1.438	2.012	1.866	1.733
3246	0.676	0.903	0.673	0.962	1.09	0.867	1.165	1.212	1.017	1.37	1.333	1.161	1.576	1.404	1.255	1.793	1.565	1.44	2.012	1.869	1.732
3251	0.678	0.9	0.674	0.963	1.086	0.868	1.161	1.208	1.017	1.368	1.326	1.162	1.581	1.398	1.254	1.793	1.558	1.44	2.014	1.864	1.731
3256	0.672	0.903	0.671	0.961	1.088	0.866	1.161	1.211	1.015	1.369	1.328	1.162	1.578	1.401	1.255	1.792	1.564	1.439	2.01	1.865	1.73
3261	0.676	0.9	0.671	0.961	1.086	0.865	1.163	1.208	1.014	1.368	1.327	1.159	1.578	1.398	1.255	1.792	1.559	1.437	2.013	1.864	1.732
3266	0.673	0.893	0.675	0.959	1.084	0.867	1.16	1.204	1.02	1.367	1.324	1.164	1.578	1.395	1.258	1.792	1.559	1.442	2.012	1.862	1.736
3271	0.67	0.893	0.667	0.961	1.08	0.864	1.161	1.203	1.012	1.366	1.32	1.16	1.575	1.393	1.253	1.79	1.557	1.434	2.012	1.858	1.73
3276	0.674	0.894	0.67	0.959	1.078	0.863	1.163	1.201	1.017	1.369	1.321	1.162	1.578	1.395	1.257	1.794	1.555	1.437	2.012	1.859	1.733
3281	0.672	0.889	0.669	0.955	1.076	0.861	1.159	1.198	1.014	1.366	1.318	1.158	1.574	1.39	1.252	1.789	1.554	1.435	2.009	1.856	1.729
3286	0.675	0.887	0.671	0.959	1.074	0.859	1.16	1.195	1.01	1.369	1.315	1.157	1.572	1.386	1.252	1.793	1.553	1.435	2.012	1.856	1.731
3291	0.672	0.893	0.671	0.958	1.074	0.862	1.16	1.199	1.013	1.365	1.316	1.161	1.573	1.392	1.255	1.791	1.553	1.438	2.012	1.857	1.732
3296	0.671	0.888	0.668	0.953	1.074	0.859	1.157	1.195	1.011	1.362	1.313	1.157	1.572	1.391	1.254	1.79	1.553	1.435	2.009	1.854	1.73
3301	0.667	0.887	0.667	0.957	1.072	0.855	1.156	1.193	1.008	1.367	1.315	1.156	1.572	1.386	1.252	1.792	1.55	1.433	2.011	1.853	1.728
3306	0.666	0.885	0.667	0.957	1.071	0.86	1.154	1.191	1.008	1.363	1.312	1.155	1.571	1.39	1.253	1.789	1.549	1.434	2.007	1.854	1.731
3311	0.672	0.885	0.668	0.96	1.068	0.857	1.159	1.191	1.007	1.366	1.312	1.153	1.577	1.386	1.251	1.792	1.548	1.431	2.01	1.853	1.728
3316	0.667	0.882	0.662	0.956	1.066	0.856	1.155	1.188	1.003	1.365	1.308	1.153	1.573	1.382	1.247	1.79	1.544	1.428	2.01	1.848	1.725
3321	0.667	0.879	0.663	0.958	1.065	0.855	1.153	1.188	1.003	1.363	1.306	1.151	1.575	1.379	1.248	1.789	1.543	1.43	2.01	1.844	1.727
3326	0.666	0.877	0.658	0.955	1.062	0.855	1.153	1.183	1.001	1.363	1.302	1.153	1.573	1.375	1.247	1.789	1.542	1.431	2.006	1.846	1.726
3331	0.67	0.878	0.663	0.958	1.059	0.85	1.156	1.184	1.001	1.368	1.301	1.147	1.579	1.377	1.246	1.794	1.538	1.431	2.014	1.845	1.723
3336	0.667	0.875	0.664	0.956	1.059	0.854	1.155	1.183	1.004	1.365	1.304	1.148	1.574	1.376	1.247	1.79	1.539	1.432	2.011	1.846	1.726
3341	0.664	0.875	0.663	0.95	1.056	0.855	1.151	1.18	1.001	1.361	1.297	1.149	1.572	1.372	1.248	1.787	1.536	1.43	2.007	1.84	1.728
3346	0.665	0.87	0.659	0.953	1.054	0.85	1.151	1.177	1.002	1.361	1.296	1.148	1.573	1.372	1.247	1.786	1.534	1.427	2.01	1.839	1.727
3351	0.67	0.868	0.654	0.951	1.053	0.847	1.15	1.175	1	1.363	1.295	1.147	1.57	1.368	1.244	1.787	1.533	1.425	2.008	1.839	1.725
3356	0.668	0.872	0.653	0.952	1.056	0.848	1.154	1.178	1	1.364	1.296	1.146	1.571	1.373	1.243	1.789	1.537	1.428	2.009	1.843	1.723
3361	0.667	0.872	0.656	0.95	1.054	0.848	1.155	1.176	0.999	1.365	1.294	1.147	1.568	1.367	1.245	1.788	1.533	1.427	2.007	1.839	1.724
3366	0.664	0.865	0.657	0.951	1.05	0.849	1.153	1.169	0.999	1.36	1.289	1.146	1.57	1.368	1.246	1.789	1.529	1.43	2.008	1.839	1.723
3371	0.665	0.863	0.655	0.95	1.051	0.845	1.152	1.169	0.998	1.36	1.291	1.146	1.566	1.366	1.243	1.786	1.529	1.427	2.009	1.84	1.724
3376	0.665	0.86	0.652	0.948	1.045	0.844	1.151	1.166	0.996	1.362	1.287	1.14	1.572	1.362	1.24	1.787	1.526	1.424	2.011	1.832	1.719
3381	0.662	0.86	0.655	0.948	1.043	0.846	1.152	1.164	0.995	1.358	1.283	1.141	1.567	1.361	1.241	1.788	1.526	1.424	2.007	1.831	1.719
3386	0.663	0.861	0.652	0.948	1.046	0.846	1.149	1.165	0.994	1.356	1.285	1.141	1.564	1.361	1.239	1.785	1.526	1.425	2.006	1.833	1.72
3391	0.667	0.861	0.652	0.95	1.046	0.845	1.151	1.165	0.994	1.359	1.287	1.142	1.569	1.364	1.243	1.788	1.527	1.424	2.009	1.832	1.721
3396	0.664	0.858	0.653	0.95	1.039	0.846	1.151	1.16	0.997	1.36	1.283	1.145	1.566	1.359	1.243	1.786	1.523	1.426	2.007	1.83	1.723
3401	0.664	0.858	0.648	0.952	1.037	0.842	1.152	1.158	0.989	1.361	1.279	1.14	1.573	1.355	1.238	1.789	1.521	1.421	2.01	1.826	1.72
3406	0.662	0.856	0.653	0.948	1.038	0.842	1.149	1.159	0.992	1.358	1.282	1.143	1.567	1.358	1.243	1.789	1.522	1.426	2.01	1.827	1.723
3411	0.665	0.856	0.652	0.95	1.035	0.843	1.149	1.156	0.993	1.36	1.278	1.143	1.571	1.354	1.241	1.787	1.518	1.424	2.009	1.827	1.722
3416	0.661	0.855	0.648	0.949	1.036	0.842	1.147	1.155	0.989	1.356	1.277	1.138	1.57	1.355	1.236	1.787	1.521	1.418	2.009	1.825	1.717
3421	0.662	0.854	0.648	0.946	1.035	0.838	1.146	1.157	0.99	1.357	1.274	1.139	1.567	1.352	1.239	1.784	1.518	1.421	2.008	1.824	1.719
3426	0.658	0.85	0.647	0.943	1.032	0.839	1.146	1.153	0.988	1.355	1.272	1.139	1.565	1.351	1.237	1.784	1.514	1.42	2.004	1.822	1.717
3431	0.659	0.852	0.643	0.942	1.032	0.836	1.143	1.15	0.989	1.356	1.273	1.138	1.566	1.352	1.235	1.783	1.514	1.42	2.006	1.822	1.719
3436	0.658	0.847	0.642	0.944	1.025	0.835	1.143	1.147	0.985	1.356	1.268	1.134	1.565	1.343	1.234	1.782	1.507	1.416	2.003	1.819	1.716
3441	0.658	0.849	0.646	0.943	1.027	0.837	1.145	1.148	0.986	1.353	1.268	1.137	1.565	1.348	1.237	1.783	1.512	1.418	2.004	1.822	1.718
3446	0.66	0.847	0.644	0.944	1.025	0.835	1.149	1.148	0.987	1.358	1.268	1.138	1.563	1.348	1.239	1.785	1.51	1.418	2.009	1.823	1.719
3451	0.653	0.848	0.642	0.942	1.027	0.833	1.144	1.148	0.985	1.35	1.268	1.133	1.562	1.349	1.234	1.78	1.512	1.418	2.002	1.822	1.716
3456	0.653	0.843	0.646	0.938	1.025	0.836	1.142	1.147	0.986	1.351	1.265	1.138	1.558	1.347	1.235	1.781	1.51	1.419	2.001	1.819	1.72
3461	0.654	0.844	0.642	0.942	1.025	0.834	1.144	1.142	0.985	1.355	1.266	1.133	1.562	1.341	1.235	1.778	1.509	1.419	2.006	1.819	1.718
3466	0.653	0.845	0.64	0.938	1.024	0.836	1.145	1.146	0.985	1.353	1.264	1.136	1.56	1.346	1.236	1.782	1.509	1.417	2.005	1.818	1.717
3471	0.653	0.843	0.642	0.939	1.021	0.833	1.142	1.142	0.983	1.353	1.264	1.134	1.562	1.343	1.235	1.781	1.509	1.417	2.005	1.817	1.715
3476	0.655	0.842	0.64	0.941	1.022	0.831	1.143	1.142	0.983	1.354	1.263	1.132	1.562	1.343	1.233	1.782	1.507	1.415	2.005	1.816	1.715
3481	0.65	0.843	0.637	0.943	1.018	0.829	1.139	1.144	0.979	1.353	1.263	1.13	1.561	1.345	1.233	1.784	1.509	1.413	2.008	1.818	1.714
3486	0.655	0.842	0.64	0.942	1.016	0.831	1.142	1.141	0.981	1.356	1.26	1.131	1.565	1.343	1.232	1.784	1.506	1.416	2.008	1.815	1.715
3491	0.651	0.842	0.641	0.938	1.02	0.831	1.139	1.142	0.98	1.351	1.26	1.131	1.563	1.343	1.231	1.779	1.506	1.418	2.007	1.818	1.715
3496	0.65	0.847	0.637	0.94	1.022	0.831	1.137	1.147	0.982	1.353	1.267	1.131	1.563	1.346	1.233	1.782	1.511	1.42	2.005	1.823	1.717
3501	0.655	0.847	0.638	0.939	1.027	0.829	1.139	1.151	0.978	1.352	1.268	1.132	1.56	1.35	1.233	1.781	1.515	1.416	2.009	1.826	1.713
3506	0.652	0.849	0.635	0.936	1.028	0.83	1.136	1.148	0.978	1.351	1.271	1.128	1.56	1.351	1.23	1.778	1.516	1.415	2.004	1.827	1.711
3511	0.651	0.847	0.636	0.937	1.024	0.827	1.14	1.145	0.979	1.352	1.268	1.132	1.563	1.346	1.231	1.78	1.513	1.418	2.005	1.825	1.715
3516	0.652	0.847	0.639	0.936	1.023	0.828	1.139	1.144	0.975	1.351	1.265	1.128	1.561	1.349	1.231	1.779	1.511	1.413	2.006	1.824	1.714
3521	0.65	0.849	0.635	0.934	1.027	0.827	1.139	1.149	0.978	1.35	1.271	1.129	1.559	1.348	1.233	1.777	1.515	1.414	2.003	1.828	1.715
3526	0.654	0.845	0.633	0.936	1.02	0.824	1.14	1.142	0.975	1.354	1.263	1.127	1.56	1.347	1.23	1.779	1.511	1.412	2.006	1.82	1.713
3531	0.647	0.849	0.631	0.934	1.021	0.823	1.139	1.144	0.974	1.349	1.265	1.125	1.557	1.346	1.226	1.778	1.51	1.413	2.002	1.822	1.712
3536	0.646	0.844	0.634	0.931	1.019	0.826	1.136	1.139	0.976	1.347	1.262	1.126	1.557	1.344	1.231	1.775	1.509	1.416	2.003	1.821	1.712
3541	0.65	0.846	0.631	0.934	1.022	0.822	1.138	1.141	0.974	1.349	1.263	1.122	1.557	1.342	1.227	1.776	1.509	1.412	2.003	1.823	1.711
3546	0.645	0.849	0.629	0.935	1.024	0.825	1.136	1.144	0.974	1.349	1.265	1.125	1.555	1.345	1.228	1.778	1.509	1.413	2.003	1.824	1.711
3551	0.647	0.848	0.631	0.937	1.019	0.826	1.137	1.14	0.971	1.35	1.264	1.122	1.556	1.344	1.227	1.778	1.509	1.412	2.005	1.82	1.713
3556	0.644	0.851	0.63	0.934	1.02	0.822	1.134	1.141	0.97	1.348	1.26	1.122	1.555	1.346	1.227	1.775	1.511	1.408	2.001	1.824	1.711
3561	0.642	0.845	0.632	0.932	1.013	0.821	1.132	1.135	0.971	1.346	1.257	1.123	1.558	1.339	1.228	1.777	1.506	1.411	2.002	1.819	1.709
3566	0.646	0.841	0.631	0.932	1.011	0.819	1.13	1.132	0.968	1.346	1.255	1.121	1.558	1.338	1.226	1.776	1.502	1.411	2.003	1.815	1.707
3571	0.646	0.843	0.628	0.933	1.013	0.819	1.135	1.136	0.964	1.347	1.259	1.122	1.557	1.339	1.226	1.778	1.505	1.407	2.003	1.818	1.707
3576	0.648	0.837	0.627	0.935	1.01	0.819	1.133	1.13	0.966	1.348	1.254	1.121	1.56	1.337	1.223	1.777	1.502	1.409	2.003	1.817	1.708
3581	0.645	0.839	0.627	0.933	1.012	0.82	1.134	1.133	0.97	1.35	1.256	1.122	1.56	1.338	1.226	1.778	1.503	1.409	2.004	1.817	1.71
3586	0.644	0.838	0.628	0.93	1.011	0.816	1.132	1.131	0.965	1.346	1.255	1.12	1.558	1.337	1.223	1.778	1.501	1.408	2.001	1.816	1.709
3591	0.646	0.838	0.628	0.93	1.011	0.821	1.134	1.129	0.969	1.347	1.256	1.123	1.558	1.336	1.223	1.776	1.502	1.408	2.003	1.816	1.711
3596	0.649	0.836	0.626	0.933	1.01	0.817	1.135	1.13	0.967	1.344	1.254	1.12	1.556	1.337	1.226	1.775	1.5	1.408	2.002	1.815	1.708

## Sheet: Fig3f
	[PriSL} (nM)
	100			50			25			12.5			6.25			3.12			1.56
Time (s)	S1	S2	S3	S1	S2	S3	S1	S2	S3	S1	S2	S3	S1	S2	S3	S1	S2	S3	S1	S2	S3
8200.01	0.07436547	0.05286332	0.05174375	0.03798012	0.04228673	0.0429492	0.01872515	0.03617767	0.03520354	0.01389421	0.01987213	0.01900755	0.01234781	0.02307757	0.0116305	-0.00290083	0.0181032	0.01394964	0.00172871	0.00303275	0.00001875
8200.21	0.11314592	0.08048793	0.07377219	0.06225804	0.06268058	0.06237078	0.03619551	0.04785827	0.03590592	0.01929773	0.01980179	0.02286755	0.01134216	0.01957568	0.01281401	0.00691105	0.01360233	0.00545217	0.00546664	-0.0017895	0.00072113
8200.41	0.15931591	0.1236424	0.11148715	0.0876687	0.08595715	0.07801533	0.05042981	0.05632165	0.05117758	0.03185166	0.0348658	0.0240687	0.02063881	0.01564177	0.01709433	0.01884962	0.01717122	0.0142491	0.00508016	0.01158721	0.00917473
8200.61	0.21102867	0.1626689	0.14869332	0.1108015	0.09494052	0.09982014	0.0622487	0.05670694	0.05360802	0.03547872	0.03723305	0.02462923	0.02743279	0.01353654	0.02316662	0.01450373	0.0207208	0.01798702	0.0085966	0.00413949	0.00552693
8200.81	0.25242862	0.19799085	0.17842317	0.13081102	0.11464701	0.11712265	0.08200597	0.07284072	0.07155474	0.03377355	0.04305929	0.03221499	0.0223478	0.02633747	0.01160999	0.00863315	0.02174027	0.00513006	0.00812811	0.00375588	0.00057116
8201.01	0.29910073	0.24483486	0.21277928	0.15933732	0.14177094	0.13792849	0.09631299	0.0915654	0.07954701	0.05557622	0.04577869	0.04284703	0.03619658	0.02228483	0.02233597	0.01556397	0.02247293	0.01201201	0.01593417	0.00472171	0.0099434
8201.21	0.33544716	0.28783079	0.24713254	0.17563013	0.17783223	0.15092659	0.09978317	0.10842827	0.09086808	0.05516494	0.0618121	0.04151546	0.03861605	0.04147299	0.02916833	0.02138639	0.02621324	0.01566459	0.01891559	0.01814873	0.01069704
8201.41	0.37636241	0.30362054	0.27474689	0.20102958	0.17752538	0.16873384	0.11010527	0.10823611	0.09735092	0.05839814	0.06324476	0.05025946	0.03808795	0.03349742	0.03205319	0.02146627	0.02527888	0.01769758	0.01159996	0.00635726	0.00802937
8201.61	0.41622552	0.34436985	0.29929543	0.2292333	0.20194588	0.17879319	0.13514375	0.11993364	0.1092604	0.07375539	0.06436008	0.05326067	0.04510557	0.03694662	0.03408786	0.02768017	0.02556618	0.0206554	0.01464623	0.01140458	0.01485434
8201.81	0.44379959	0.37402483	0.32540488	0.24022178	0.21726284	0.1997366	0.14142989	0.12698725	0.11544331	0.07615078	0.06382507	0.06083261	0.04563176	0.03554352	0.03025337	0.02943016	0.01972039	0.02314211	0.01877421	0.01332981	0.01772776
8202.01	0.47318706	0.40064045	0.35031223	0.26251892	0.22918187	0.21193957	0.14509081	0.13729003	0.12373813	0.08287777	0.07599896	0.06486236	0.05528652	0.04124149	0.03979965	0.02571417	0.02896007	0.02148987	0.02126735	0.00969012	0.02002946
8202.21	0.5062004	0.4204342	0.36842394	0.2784038	0.24545465	0.22189498	0.15904187	0.14459947	0.12921604	0.08233989	0.08287758	0.0679978	0.04768454	0.04136523	0.03641816	0.02746988	0.02860816	0.01813508	0.0261535	0.01041944	0.0095953
8202.41	0.53725848	0.45638557	0.38557887	0.29195456	0.26778708	0.23890924	0.17593693	0.16015318	0.1339608	0.08772648	0.08226913	0.07330929	0.06011354	0.04966458	0.04104515	0.0278926	0.03329475	0.02545286	0.01313609	0.01890786	0.01384798
8202.61	0.55868706	0.47459789	0.40115452	0.30904082	0.2844616	0.25877404	0.16880893	0.17511395	0.14286836	0.09690178	0.09325808	0.0825647	0.06302821	0.05572899	0.0448732	0.02962423	0.03137978	0.03007508	0.0185253	0.02051217	0.01381961
8202.81	0.58014688	0.49703475	0.42460454	0.33122663	0.29184471	0.25143674	0.18020247	0.17561725	0.14214622	0.10091938	0.1098122	0.07375903	0.06370889	0.05136832	0.04718908	0.03144432	0.03323229	0.02547299	0.02128762	0.02116043	0.01058908
8203.01	0.61195955	0.50825663	0.44047379	0.34167794	0.29334483	0.26992559	0.19683432	0.1750727	0.15524586	0.09738267	0.08725709	0.07747709	0.0600978	0.0482901	0.04536768	0.03254343	0.02725704	0.0250404	0.02139229	0.01282103	0.01275817
8203.21	0.63245496	0.53021618	0.44739032	0.34983853	0.31909142	0.27641773	0.20194529	0.1798642	0.15755614	0.10593618	0.09777659	0.08148943	0.07136165	0.05357297	0.04186269	0.03061558	0.02762349	0.02037049	0.01210874	0.01141627	0.01584688
8203.41	0.64895591	0.5400302	0.46985745	0.37301068	0.32191453	0.28719997	0.20522307	0.19375518	0.16663798	0.11071147	0.10228461	0.09262716	0.06514155	0.05429681	0.05327268	0.03876163	0.02964886	0.03006006	0.01630467	0.0129977	0.01579824
8203.61	0.67297205	0.571902	0.47715831	0.38405232	0.33651958	0.2873745	0.21362328	0.19780496	0.1672593	0.11223448	0.11118811	0.08902489	0.07005941	0.06856116	0.05359598	0.03194738	0.03818901	0.02602173	0.0255751	0.0164593	0.01038447
8203.81	0.69781956	0.58755322	0.49473548	0.39274744	0.35412011	0.30574799	0.21898745	0.20188812	0.18501242	0.11254395	0.1147868	0.09130298	0.07089507	0.06650456	0.0528278	0.03196574	0.03806551	0.02970577	0.02333182	0.01772315	0.01370421
8204.01	0.70568904	0.59645434	0.50630736	0.40615729	0.35426364	0.31399488	0.23397373	0.21439317	0.17863568	0.12631262	0.1142475	0.10143386	0.07287132	0.06049141	0.05130692	0.03549529	0.03725059	0.03122045	0.01819366	0.01397784	0.01686993
8204.21	0.7284573	0.61915537	0.52302814	0.42134527	0.3705617	0.31950808	0.23637413	0.22302464	0.18800362	0.13139857	0.12482542	0.09957777	0.07497369	0.06847914	0.06076976	0.04105569	0.04182489	0.03584672	0.02085179	0.01730592	0.0194377
8204.41	0.75710115	0.63339372	0.53241992	0.43033055	0.38124762	0.33140945	0.24580406	0.2241495	0.19883974	0.12948717	0.12699026	0.10132157	0.0753802	0.07077321	0.06119533	0.04123879	0.04211386	0.03770472	0.02733511	0.01370866	0.01306406
8204.61	0.76970086	0.64669462	0.540308	0.44832615	0.39406453	0.33674502	0.25640058	0.23472384	0.19533666	0.13663901	0.12533301	0.10640871	0.08242737	0.07061156	0.0594575	0.04556943	0.04746182	0.03162194	0.02209634	0.02953274	0.01347581
8204.81	0.78624591	0.65359851	0.55058479	0.456888	0.39918218	0.34152293	0.25966786	0.23700336	0.19629987	0.14742864	0.12903255	0.11347782	0.0847727	0.06672081	0.07081934	0.04646517	0.03734954	0.03444458	0.02720135	0.02228148	0.02027193
8205.01	0.80057201	0.67386599	0.56425595	0.46023587	0.40572152	0.34832907	0.25545453	0.24344304	0.20913418	0.13710321	0.13508815	0.10809313	0.08283197	0.08188852	0.0681469	0.04175902	0.04337843	0.03652764	0.02509421	0.02941759	0.01989165
8205.21	0.82357988	0.68566032	0.57269859	0.48162202	0.41473065	0.35273433	0.27448105	0.24539593	0.21975549	0.1451825	0.14047021	0.1100372	0.08217298	0.07960232	0.06330701	0.05042339	0.04444821	0.03203131	0.0230338	0.01883299	0.01639906
8205.41	0.83587727	0.69690867	0.57656002	0.48203139	0.41649661	0.35648084	0.28388618	0.25055984	0.21023401	0.15490998	0.1377067	0.11735212	0.09084546	0.08032068	0.06501695	0.0482669	0.04163726	0.02840234	0.02416247	0.01930697	0.02078381
8205.61	0.85528979	0.71095415	0.59100394	0.5004969	0.4320365	0.36729686	0.28310393	0.25963238	0.21380168	0.15921224	0.14509386	0.11802818	0.09843718	0.08142694	0.07578218	0.04523064	0.04666074	0.03866481	0.0277614	0.0235389	0.02283845
8205.81	0.86298785	0.72169324	0.60259748	0.50616888	0.44010864	0.37790918	0.27935337	0.2629247	0.22696694	0.15146388	0.14815897	0.12530147	0.08923327	0.08021649	0.07440015	0.04446627	0.05135854	0.04487253	0.0243482	0.02424486	0.02969018
8206.01	0.88744363	0.7255406	0.61337256	0.52151183	0.44108019	0.38724136	0.30106162	0.26274184	0.23531063	0.16257967	0.14449161	0.12418519	0.09609615	0.08329924	0.07585617	0.05104948	0.05125339	0.04241921	0.03202671	0.02064426	0.02076927
8206.21	0.89685759	0.74659153	0.6130116	0.5222793	0.4535595	0.38976574	0.29824542	0.27036885	0.22283181	0.16746129	0.14971727	0.12586271	0.10134684	0.08517345	0.0730023	0.05028678	0.04951151	0.03334952	0.02863306	0.02225215	0.02195492
8206.41	0.90996799	0.75312706	0.62994266	0.54072837	0.46418152	0.39724874	0.30752944	0.27832297	0.23374184	0.17441977	0.15521711	0.13654911	0.10139071	0.08425006	0.0779645	0.05899073	0.04973896	0.04826571	0.03332275	0.03190524	0.02923813
8206.61	0.92151675	0.76458426	0.63835216	0.54681448	0.466534	0.39390945	0.31381821	0.28267721	0.23941954	0.17036379	0.15797609	0.12427174	0.09553658	0.08870157	0.081212	0.05674172	0.04762609	0.0410719	0.03423995	0.02466257	0.02150813
8206.81	0.93497095	0.78137871	0.64363575	0.55021266	0.47293005	0.40282559	0.31470012	0.28750876	0.24342426	0.17116941	0.15670365	0.12805163	0.10586416	0.09223875	0.07961102	0.05417276	0.05504401	0.03804637	0.02764672	0.0281101	0.02166095
8207.01	0.94690904	0.78526636	0.65421724	0.56929521	0.47851668	0.41359067	0.32889484	0.28915766	0.24201282	0.18768395	0.15871209	0.14307534	0.11546813	0.08618697	0.07979556	0.06035186	0.05470617	0.04516746	0.03638572	0.02683217	0.03027812
8207.21	0.95536932	0.78885146	0.65005612	0.56415133	0.48657403	0.40418959	0.32514428	0.28689292	0.24280938	0.18204678	0.16654462	0.13282191	0.10228669	0.08951386	0.08209678	0.0548184	0.05094345	0.03966976	0.03108519	0.0229841	0.02288476
8207.41	0.97738895	0.80622431	0.67233777	0.58351258	0.49142657	0.42286825	0.33594727	0.29037217	0.255735	0.18488992	0.16562194	0.13336193	0.11810171	0.10180267	0.09016319	0.06387187	0.05769594	0.04971553	0.04462165	0.02910001	0.02941218
8207.61	0.97929868	0.81566282	0.6682241	0.58597926	0.50393877	0.42672062	0.34432053	0.30304078	0.25705202	0.18272079	0.1666736	0.14003717	0.11938464	0.09941658	0.07990785	0.06049944	0.05995424	0.04269196	0.0351128	0.03373558	0.02303186
8207.81	0.98405966	0.8272893	0.67484593	0.58205799	0.50487647	0.42743874	0.33938216	0.30661252	0.25066479	0.18503202	0.17229408	0.14250576	0.10726272	0.0994335	0.08286186	0.05616952	0.06210192	0.04801799	0.02728266	0.0322581	0.03127137
8208.01	1.00277814	0.82730075	0.68155599	0.59547547	0.51350389	0.43146229	0.34599208	0.30959323	0.25529059	0.19484581	0.1741628	0.13624894	0.12246047	0.10486086	0.08480402	0.05858303	0.05948074	0.04446937	0.0363149	0.03470571	0.02464691
8208.21	1.01486072	0.84422227	0.69706988	0.6072214	0.52134214	0.44240761	0.35887526	0.30711893	0.27340802	0.19707764	0.17438406	0.15268241	0.12415396	0.09962615	0.08779164	0.06754876	0.0606211	0.0518365	0.04699391	0.02808125	0.02753344
8208.41	1.01624045	0.84814115	0.69911098	0.61036686	0.52357779	0.44773316	0.36112474	0.31431702	0.26299318	0.19948352	0.17622179	0.15453516	0.11719381	0.10035547	0.08789059	0.06637693	0.05448659	0.05328775	0.03550667	0.0313154	0.03178445
8208.61	1.03471288	0.86733361	0.70262456	0.62635879	0.53483663	0.44305372	0.36307167	0.32239297	0.2629691	0.20465435	0.18024439	0.14679324	0.12238275	0.10745009	0.0938613	0.06569911	0.06528624	0.04939056	0.03710717	0.03422005	0.02910009
8208.81	1.04722461	0.86735292	0.71106115	0.62883453	0.5365778	0.44621811	0.36191987	0.31809786	0.26969	0.1977135	0.18680686	0.14636222	0.12187373	0.10951336	0.08933353	0.06191946	0.06455906	0.04714968	0.0391857	0.03010065	0.02862096
8209.01	1.05731949	0.87158032	0.71690559	0.63648323	0.53526483	0.45079923	0.37799667	0.32331899	0.26585801	0.20872034	0.17611116	0.14819943	0.12397992	0.10458883	0.09099313	0.07589603	0.06135233	0.04958058	0.04682034	0.03020055	0.02741423
8209.21	1.06226167	0.88399049	0.71544552	0.64179305	0.54930196	0.45615792	0.37496661	0.32671121	0.26851734	0.21168936	0.18088764	0.14579927	0.13017594	0.1068569	0.08536144	0.0683725	0.06572755	0.04493047	0.04493064	0.03737838	0.02941409
8209.41	1.07621369	0.88822504	0.72390699	0.64771322	0.56040821	0.46187806	0.37405013	0.33745888	0.26784595	0.20655907	0.18519825	0.14880001	0.12983643	0.10481199	0.09031721	0.0652876	0.06618197	0.04915167	0.03966945	0.03386648	0.02970687
8209.61	1.08442816	0.89086743	0.73148155	0.65616326	0.55372415	0.46360517	0.3806498	0.33277467	0.28410037	0.20772542	0.18956703	0.15303718	0.12207114	0.11180099	0.09234281	0.0640328	0.06405003	0.05460979	0.03806633	0.03224404	0.02733961
8209.81	1.09584078	0.89486118	0.7432855	0.66653494	0.55410586	0.48035355	0.39378571	0.32817391	0.28195151	0.22256936	0.18210572	0.15753401	0.13052045	0.10180911	0.10011104	0.07598568	0.05637129	0.0521017	0.05609053	0.02386649	0.0332717
8210.01	1.10113963	0.9096634	0.74568892	0.66906289	0.57379756	0.47991014	0.38125729	0.3498669	0.28289684	0.2123648	0.19571871	0.15933763	0.12953197	0.11382373	0.10042568	0.06516672	0.07025726	0.05441643	0.0396511	0.03787548	0.03476635
8210.21	1.10814413	0.91573735	0.74710631	0.67554812	0.57459674	0.47760439	0.39045905	0.35070327	0.28732832	0.2126614	0.19791192	0.15849124	0.12737738	0.11494168	0.09654041	0.06617595	0.07093032	0.05331017	0.03856963	0.04107578	0.02631131
8210.41	1.12472066	0.92037411	0.75877285	0.68802623	0.57173715	0.47935319	0.40516614	0.33955244	0.2868584	0.22293509	0.19170541	0.15548049	0.13930141	0.11164983	0.10037418	0.07498051	0.06463988	0.05274201	0.04522723	0.03167517	0.02865544
8210.61	1.12876281	0.9281983	0.75797205	0.68259267	0.58718977	0.48409208	0.40086268	0.35268382	0.2919125	0.22159804	0.19393462	0.15768287	0.13959943	0.114163	0.09813178	0.06897045	0.07027491	0.05601828	0.03878945	0.03322585	0.03145887
8210.81	1.13870677	0.93393846	0.75773311	0.69993571	0.58641682	0.48695135	0.41378092	0.35484532	0.28530749	0.23128952	0.19929379	0.16133248	0.1344124	0.10855516	0.09723564	0.08412386	0.0668145	0.05548526	0.0503158	0.03702075	0.0320951
8211.01	1.14618477	0.94899483	0.76566792	0.70582108	0.58588825	0.48875308	0.40590047	0.35394195	0.29354604	0.22912515	0.2032153	0.16316663	0.14145647	0.12153801	0.10284468	0.07543994	0.07159551	0.05468346	0.04379982	0.03804929	0.03803411
8211.21	1.15486297	0.95056291	0.77346373	0.70437888	0.59886227	0.49358201	0.41692637	0.35623005	0.29809173	0.23079504	0.20420045	0.15817439	0.14387714	0.12195691	0.10083052	0.0756476	0.07433279	0.05365659	0.05109757	0.03694231	0.03068343
8211.41	1.1553081	0.94707342	0.78245878	0.71524719	0.59498272	0.49776006	0.41752266	0.35667447	0.29621299	0.23543991	0.19933695	0.17022788	0.13811838	0.11342081	0.09768339	0.0811093	0.06783135	0.04865314	0.0407483	0.03485281	0.03087536
8211.61	1.16314396	0.96540566	0.78273155	0.71302466	0.60513006	0.50377415	0.42234229	0.36656097	0.29639914	0.23483909	0.20983499	0.17091639	0.14162456	0.11709198	0.10433189	0.07733012	0.07203229	0.06016468	0.04328245	0.04281003	0.03242569
8211.81	1.17472014	0.9677796	0.79209757	0.72246985	0.60663519	0.50385404	0.42112636	0.36185149	0.30412038	0.23203267	0.20673889	0.16357147	0.14883839	0.12652119	0.10620948	0.07647372	0.07359083	0.06216575	0.0494861	0.03824026	0.03415623
8212.01	1.1881865	0.96914931	0.79025388	0.73902992	0.61571012	0.50354052	0.43653535	0.37058404	0.30784424	0.23662365	0.20685428	0.16762196	0.14887272	0.12175449	0.10055228	0.08810855	0.07723482	0.05403305	0.05124182	0.0419348	0.02476898
8212.21	1.19250688	0.98130174	0.79680896	0.73614196	0.62123738	0.51401377	0.43732714	0.37644461	0.30755432	0.24148453	0.20682567	0.17527043	0.14719449	0.12204965	0.10254665	0.08302666	0.07078155	0.05764795	0.04507273	0.03885038	0.03873983
8212.41	1.19044289	0.98052211	0.80689549	0.73882775	0.62384758	0.51113319	0.43084287	0.37615708	0.30693158	0.24157632	0.2161364	0.17249166	0.14980327	0.13343366	0.10758682	0.08584357	0.07479103	0.05760861	0.04832596	0.04306133	0.03336778
8212.61	1.20208964	0.98589035	0.80506324	0.74168257	0.62344084	0.51942458	0.42738174	0.37699965	0.31648718	0.23470081	0.21878403	0.17061355	0.14012062	0.12921938	0.10796427	0.0794952	0.07744272	0.06136724	0.04006904	0.03864248	0.0339964
8212.81	1.22423419	0.99930354	0.818331	0.7659109	0.63660322	0.51812172	0.45244907	0.37773899	0.32138403	0.25425495	0.21615308	0.18098246	0.15301167	0.1295503	0.10956498	0.09730102	0.07499059	0.06314326	0.05451363	0.03931124	0.03540459
8213.01	1.2179459	1.00696345	0.80714488	0.75349716	0.64467416	0.52694988	0.45433186	0.39167551	0.31281002	0.24782861	0.21710175	0.174461	0.15431773	0.13653835	0.11076494	0.09031917	0.08146627	0.0647297	0.05278581	0.04679711	0.04093447
8213.21	1.22336158	1.00219913	0.81503344	0.760155	0.6393672	0.5208714	0.43899154	0.38698891	0.31134494	0.2488469	0.22419304	0.17160927	0.1562246	0.12622508	0.10784241	0.08565117	0.07668837	0.05944754	0.04807061	0.04457981	0.03666607
8213.41	1.2220374	1.00413891	0.82694006	0.76315192	0.6378089	0.52092147	0.44893979	0.37354067	0.31944831	0.24735774	0.21948141	0.17783295	0.14932667	0.1233383	0.10540958	0.07892538	0.07355793	0.0583191	0.04566067	0.03993637	0.03842464
8213.61	1.23761258	1.02202626	0.82645307	0.76309351	0.64730058	0.52643306	0.45593928	0.3891559	0.3192129	0.25116409	0.21691221	0.17894154	0.1525613	0.12593349	0.11094621	0.08254624	0.07751735	0.05822063	0.05163854	0.03655631	0.02802244
8213.81	1.24176416	1.0248477	0.82775159	0.76962547	0.65620265	0.53674203	0.46010541	0.4019647	0.3139042	0.25328148	0.22910112	0.18347073	0.15865599	0.13457998	0.11189985	0.09373046	0.08273776	0.06666385	0.05001515	0.04628355	0.04083489
8214.01	1.24633655	1.0237753	0.8260684	0.77378587	0.64832864	0.5309608	0.45890068	0.38941053	0.31691488	0.2532369	0.22366089	0.17840325	0.15506922	0.12989529	0.10644837	0.07622934	0.07964333	0.05834628	0.04814953	0.04169376	0.03450361
8214.21	1.262889	1.03040357	0.84107542	0.78019885	0.65142784	0.53738046	0.45994257	0.39078167	0.32167943	0.25332392	0.2209546	0.17438041	0.15836154	0.13331278	0.1086206	0.08524562	0.07831796	0.05764581	0.05066603	0.03702028	0.03439346
8214.41	1.27178583	1.03452941	0.83906531	0.79305677	0.65934501	0.55232573	0.47392105	0.39171842	0.32778653	0.26259912	0.21552652	0.18456899	0.16344892	0.12839683	0.1077611	0.08831216	0.07857712	0.06548453	0.05472964	0.0376447	0.03526941
8214.61	1.27172312	1.04271169	0.83963323	0.79254107	0.66717825	0.53856659	0.4778459	0.41126612	0.32508	0.27178443	0.2302677	0.18453037	0.16659962	0.13987502	0.11297532	0.09280611	0.08445723	0.06296469	0.05164903	0.04869325	0.03481618
8214.81	1.27197108	1.04928728	0.84933226	0.79749731	0.66471968	0.54507138	0.47257685	0.40058449	0.3263978	0.26263631	0.22935122	0.17368363	0.16021406	0.14023789	0.11189043	0.09028865	0.08490165	0.05683955	0.05168813	0.03777273	0.03332655
8215.01	1.28650913	1.05144091	0.85312772	0.79968433	0.67475591	0.55924845	0.47574209	0.40207771	0.3356119	0.25766409	0.2356078	0.18314492	0.15473663	0.13717135	0.11539908	0.09255625	0.08411844	0.06807734	0.05240816	0.0414253	0.0330421
8215.21	1.28413162	1.06104561	0.85496306	0.80957774	0.67661009	0.54882288	0.48332452	0.40213183	0.33091553	0.27478469	0.22781533	0.18850838	0.16407095	0.13216742	0.1086361	0.09233666	0.07941969	0.06607963	0.05760688	0.04318197	0.03768411
8215.41	1.28881916	1.06268354	0.86332297	0.80854849	0.67307864	0.5549922	0.47740601	0.41079977	0.33535965	0.27158607	0.23371977	0.19004404	0.1684302	0.13721903	0.12025519	0.09257055	0.08103235	0.06636621	0.05415243	0.04409106	0.0459272
8215.61	1.29944238	1.06604763	0.87082277	0.81555776	0.6769496	0.56136262	0.47732424	0.41076544	0.34255041	0.27013505	0.23369688	0.18698707	0.1652218	0.14196952	0.11494524	0.09441114	0.08462294	0.06778239	0.05530661	0.04356129	0.04061693
8215.81	1.31323108	1.07260056	0.86868254	0.82985381	0.67879424	0.56326444	0.48975371	0.41200641	0.33872157	0.27775587	0.23012417	0.19111165	0.16925942	0.13819488	0.11463186	0.10008336	0.08163341	0.06695742	0.06147021	0.04110987	0.03332033
8216.01	1.31586394	1.08352657	0.87469649	0.82195286	0.69579897	0.56516075	0.49976086	0.41935996	0.34155424	0.28621234	0.23839897	0.19438421	0.1774541	0.14816936	0.1201274	0.09851028	0.09025486	0.06901742	0.05973452	0.04696591	0.03951779
8216.21	1.31929645	1.08287307	0.87357736	0.82404069	0.70053659	0.56647015	0.48472356	0.43192104	0.3378063	0.27182997	0.24377984	0.18798505	0.16860568	0.14538559	0.12209245	0.08660556	0.08080514	0.06736184	0.05229968	0.04864223	0.03838459
8216.41	1.32233962	1.08285423	0.88222694	0.83815364	0.69145785	0.56322503	0.49279832	0.41555909	0.34810575	0.27588523	0.24075359	0.19431006	0.16856729	0.14101251	0.11698242	0.09690167	0.07761939	0.0659876	0.06097573	0.04159291	0.03140369
8216.61	1.33742151	1.09030076	0.88530969	0.83225898	0.69393716	0.57449165	0.50130557	0.41445926	0.34571313	0.27990521	0.22766226	0.19784878	0.17309104	0.1385022	0.12011576	0.10131885	0.0805064	0.06995433	0.06194967	0.04154665	0.03842439
8216.81	1.3375338	1.09552785	0.88901109	0.84274868	0.71466432	0.57142811	0.50080799	0.43369153	0.34193701	0.28621877	0.2458691	0.19760086	0.17492329	0.14344462	0.12576244	0.09249879	0.08544333	0.06763636	0.05845469	0.05299837	0.04106428
8217.01	1.33428249	1.10092421	0.89443469	0.84641675	0.70643745	0.58246565	0.50132894	0.42709688	0.34959515	0.28312338	0.24692458	0.19741641	0.16696369	0.14292368	0.12453314	0.09493185	0.08806284	0.0719309	0.06540388	0.04672105	0.04309598
8217.21	1.35017809	1.09926816	0.89651942	0.84891848	0.70256744	0.57412434	0.51061796	0.42265466	0.35135134	0.28358639	0.24088186	0.19168626	0.17175542	0.14719781	0.12550708	0.09917856	0.08845647	0.06486727	0.05661386	0.0408457	0.03889647
8217.41	1.34727916	1.10571428	0.89641261	0.84463433	0.71427021	0.58776569	0.50472545	0.43367699	0.35525091	0.2829739	0.24153417	0.20107042	0.17635094	0.14393171	0.12191411	0.09008885	0.0882953	0.06899429	0.05408782	0.0399483	0.04595175
8217.61	1.35371885	1.11298819	0.8949745	0.85271386	0.70885692	0.58654962	0.50905656	0.4406319	0.35023639	0.28725208	0.25166482	0.20201436	0.17047845	0.14599475	0.12272601	0.0893047	0.08536346	0.0671912	0.05266398	0.04974706	0.04383289
8217.81	1.36009344	1.11377927	0.90545416	0.8658977	0.71340022	0.58103633	0.51237272	0.43318561	0.3533419	0.28846897	0.25143164	0.19857918	0.17586242	0.14629444	0.1232595	0.10164524	0.08598216	0.07110048	0.05854148	0.04684431	0.04041162
8218.01	1.36003837	1.11255832	0.90446544	0.85754184	0.71307764	0.58276796	0.51406669	0.4237893	0.35401495	0.28007616	0.23929065	0.19390809	0.17463695	0.14786752	0.12178918	0.09806992	0.08411844	0.07329656	0.05698055	0.03524716	0.03405944
8218.21	1.36324605	1.12068864	0.90294385	0.85969237	0.7216805	0.59278536	0.51475572	0.43945793	0.35703095	0.28712429	0.24920171	0.2058829	0.1737219	0.14373191	0.11850711	0.09437824	0.08397849	0.06656028	0.05438155	0.04078371	0.03805867
8218.41	1.3849574	1.12392398	0.91887045	0.88067941	0.72493825	0.59484935	0.53231334	0.44278339	0.35660442	0.30381311	0.25650757	0.20957362	0.19047367	0.14971527	0.13064667	0.10122777	0.08943279	0.07776094	0.06350321	0.0489393	0.04502955
8218.61	1.37890562	1.12758585	0.91464996	0.87542824	0.72870503	0.59697366	0.51865696	0.44101408	0.35871681	0.29031194	0.24867171	0.20096933	0.18253123	0.15185412	0.1249301	0.09624697	0.08993586	0.07212664	0.05628961	0.04816039	0.04429236
8218.81	1.38090071	1.1352963	0.91887307	0.87258104	0.73055373	0.59695578	0.51960396	0.44113902	0.36527451	0.29134954	0.2500233	0.20041906	0.17627155	0.14974125	0.117588	0.09660507	0.09104379	0.07093597	0.05056924	0.04842312	0.04116336
8219.01	1.38268885	1.13423415	0.92152977	0.8858271	0.72579322	0.59415555	0.53191256	0.4430385	0.36197408	0.30478419	0.25265211	0.21006643	0.17897593	0.14545735	0.12561913	0.10428716	0.08277948	0.07149936	0.06620568	0.04708178	0.04146853
8219.21	1.39293894	1.14181777	0.91787267	0.88541989	0.73677907	0.59959316	0.52684568	0.44517902	0.36517151	0.29292096	0.25680917	0.20035206	0.1868323	0.15449318	0.13487383	0.09422136	0.09482797	0.07610823	0.05934471	0.0540231	0.04724517
8219.41	1.40919694	1.14130183	0.93101096	0.90328054	0.74444566	0.60660267	0.53299188	0.44853643	0.36970766	0.29791583	0.2601077	0.20507776	0.18659674	0.15768846	0.12371345	0.10690142	0.09378107	0.07329727	0.06858391	0.04926188	0.04100457
8219.61	1.41418681	1.15213605	0.93487787	0.90138249	0.74089322	0.60925746	0.54461407	0.44422964	0.36720308	0.30952967	0.25243229	0.20898854	0.19306814	0.15529212	0.12776419	0.10918761	0.08914025	0.07590009	0.06841964	0.04456289	0.04161683
8219.81	1.40885195	1.15984722	0.93817067	0.89763884	0.74930725	0.61314487	0.53876995	0.45582274	0.36738833	0.30555285	0.25760478	0.21372687	0.18934356	0.16072329	0.13344904	0.10466934	0.09595283	0.07512618	0.05745763	0.0558799	0.04844132
8220.01	1.41555342	1.15225883	0.93581986	0.90575365	0.74904642	0.61042404	0.5396273	0.45275525	0.37191876	0.30178226	0.26405424	0.2083398	0.19219982	0.15162881	0.132405	0.10636617	0.09268554	0.07298995	0.06508106	0.04598982	0.04426733
8220.21	1.41382727	1.15536304	0.94668031	0.90416912	0.74581156	0.61176586	0.54164957	0.45119456	0.37570961	0.30549825	0.25190467	0.21451293	0.17804276	0.15672883	0.12838002	0.10306479	0.08557613	0.07248331	0.06274146	0.03972108	0.04018298
8220.41	1.42536768	1.16721054	0.94422364	0.90439276	0.75489626	0.61878347	0.54866098	0.45262078	0.36979016	0.30892767	0.2520923	0.210451	0.19037448	0.15659102	0.13547774	0.09806706	0.09176691	0.07555247	0.06252307	0.05041416	0.04461828
8220.61	1.42561921	1.16109105	0.94432545	0.91151218	0.75550495	0.61773181	0.54350566	0.46359542	0.37017568	0.30303038	0.25932139	0.21137368	0.19177662	0.15263423	0.12525984	0.10263992	0.09775479	0.07515479	0.06072587	0.04693921	0.04958692
8220.81	1.43184385	1.17205234	0.94646096	0.91897945	0.75594435	0.61639071	0.53822516	0.45926503	0.37533625	0.30490888	0.26979893	0.20480787	0.18667542	0.16107186	0.12529274	0.10773636	0.09188683	0.07062937	0.06225604	0.05397708	0.03643814
8221.01	1.44853911	1.18089147	0.95539427	0.916894	0.75749026	0.62251353	0.55475401	0.4541972	0.38093885	0.31192149	0.25120801	0.21841561	0.19776808	0.1615816	0.14097162	0.11249424	0.08837922	0.08066512	0.06721562	0.04546482	0.04916373
8221.21	1.43930587	1.18252893	0.94884562	0.91443662	0.76958714	0.62457323	0.54896592	0.47178963	0.37907561	0.31593002	0.26573104	0.21588789	0.19574725	0.15647873	0.13072344	0.10685445	0.09745748	0.08251215	0.06073421	0.05634911	0.04124108
8221.41	1.45071754	1.17835398	0.94797397	0.93158797	0.76094613	0.62389612	0.55909013	0.46720556	0.37416848	0.31723274	0.26632494	0.21182643	0.19407069	0.15755304	0.13343426	0.10631181	0.09245356	0.07437302	0.06651467	0.05182536	0.04505983
8221.61	1.44767436	1.186583	0.95713947	0.92507104	0.76601372	0.61757704	0.54981231	0.46627358	0.38015448	0.31504501	0.26341957	0.20951069	0.19133364	0.15897735	0.13011371	0.10967756	0.09827002	0.07302751	0.06405157	0.04631312	0.0401919
8221.81	1.45078024	1.18749495	0.95331478	0.92549137	0.76979385	0.62226605	0.55761312	0.4661856	0.3816336	0.30811466	0.2619316	0.2043749	0.1930195	0.16091117	0.11703988	0.10314346	0.09119614	0.07146073	0.05758995	0.04578717	0.03585187
8222.01	1.45948014	1.19500919	0.96597242	0.93690733	0.77512799	0.62859988	0.56853937	0.47382573	0.3838323	0.32074441	0.26842421	0.22294437	0.19579278	0.15303954	0.13644191	0.11124373	0.09492619	0.07548381	0.0615589	0.0505162	0.05243149
8222.21	1.45874748	1.19998069	0.96395373	0.9336708	0.77265416	0.62676144	0.55934428	0.46720246	0.38232764	0.31797279	0.26590151	0.20819413	0.19783842	0.16252311	0.13420506	0.10600568	0.09697588	0.07573796	0.07049602	0.05077464	0.04058853
8222.41	1.4712747	1.19475456	0.9668119	0.94204811	0.77556906	0.63437128	0.56296038	0.4723399	0.38601359	0.31628455	0.26462978	0.21176897	0.1992191	0.16073497	0.12444564	0.11265112	0.08956774	0.0715871	0.07107586	0.04643638	0.03892246
8222.61	1.46825394	1.2025735	0.97228122	0.94386677	0.78266178	0.63958263	0.57143473	0.4753547	0.39158924	0.32190646	0.27395528	0.22207557	0.19379031	0.15867337	0.13653012	0.11066724	0.09402307	0.07686401	0.06362361	0.05298216	0.04605117
8222.81	1.47307214	1.21029111	0.973454	0.94636802	0.79332576	0.63484311	0.57333564	0.48322013	0.37997516	0.32488669	0.27373689	0.21911942	0.19747578	0.16734108	0.13797327	0.104522	0.09713443	0.08030797	0.05878347	0.05778582	0.04678407
8223.01	1.47772822	1.21415468	0.98370409	0.9523292	0.78904353	0.63734078	0.56923984	0.47948054	0.38125738	0.3213755	0.2763328	0.21299659	0.19991266	0.17051657	0.13708325	0.10843636	0.09704884	0.07669164	0.06336182	0.05828698	0.04713026
8223.21	1.48489651	1.21332188	0.97147846	0.95781855	0.79205213	0.6318171	0.57785438	0.481926	0.39374145	0.31847371	0.26618832	0.21330844	0.19301664	0.16198524	0.1268818	0.11256243	0.10071667	0.06888653	0.0630185	0.0538183	0.04154244
8223.41	1.4929162	1.2227182	0.98565245	0.95912246	0.79696331	0.64859939	0.58456801	0.48889235	0.38866886	0.3324386	0.27547806	0.21953379	0.20052754	0.16930684	0.138092	0.11753465	0.10612877	0.07518364	0.07356328	0.05818493	0.04816785
8223.61	1.48468742	1.22454806	0.98815042	0.955097	0.7981299	0.64847781	0.56924819	0.49148229	0.39350884	0.32621134	0.27879661	0.22228017	0.19456564	0.17113932	0.14802099	0.11031891	0.10360344	0.07919944	0.06477851	0.06305463	0.04920076
8223.81	1.49636468	1.21310874	0.98807454	0.96244601	0.7913755	0.64202738	0.57289647	0.47989467	0.3947502	0.32341541	0.28007311	0.21738874	0.20781886	0.16711863	0.13750764	0.11028887	0.09586842	0.08218266	0.07277364	0.05237014	0.03919569
8224.01	1.4983643	1.23181911	0.98941708	0.96765522	0.79615603	0.65648866	0.58208965	0.4828308	0.39982303	0.3315102	0.28021806	0.22141301	0.1983677	0.16758641	0.14931365	0.11546279	0.0946749	0.08283354	0.06557602	0.04634793	0.04821339
8224.21	1.50350747	1.23341556	0.9947803	0.96192841	0.80653391	0.65399361	0.57965731	0.49635819	0.38888987	0.33099378	0.27529401	0.22028338	0.20044314	0.16567644	0.14137359	0.1146586	0.09959848	0.07801248	0.06674403	0.05454047	0.04521671
8224.41	1.51003394	1.22264333	0.99107838	0.97707991	0.79677878	0.64991736	0.58578657	0.48698739	0.3880194	0.33517135	0.28276795	0.22086035	0.21021186	0.15785464	0.13360306	0.11712671	0.09322794	0.07358743	0.07277292	0.04495199	0.04158249
8224.61	1.51082119	1.23184558	1.00889301	0.97782854	0.8003944	0.65810704	0.58946346	0.48808196	0.39781888	0.33324326	0.28042072	0.22322356	0.20381152	0.16599783	0.14877482	0.11680199	0.09763678	0.07663156	0.06227249	0.04834325	0.04532734
8224.81	1.51009712	1.24493523	1.0052588	0.97134856	0.81051193	0.65747547	0.58751725	0.49959424	0.40470656	0.33552993	0.28103155	0.22744857	0.20045673	0.17209943	0.14283772	0.11525751	0.10204347	0.07735301	0.06923693	0.05407913	0.0453569
8225.01	1.52032265	1.24171372	0.99387884	0.97392801	0.81912074	0.6531837	0.59470009	0.50201133	0.39298518	0.33818401	0.28988403	0.22642051	0.20886408	0.16223868	0.13029977	0.12059237	0.10002573	0.07632853	0.06317109	0.05670555	0.03813019
8225.21	1.52545199	1.25308247	1.00697565	0.9908276	0.81400571	0.65384316	0.60542273	0.49766258	0.3991607	0.33851708	0.28730267	0.22630011	0.21285807	0.17335089	0.14548655	0.12357808	0.10511024	0.0813706	0.0756647	0.05631192	0.04721728
8225.41	1.53289422	1.24831458	1.00867772	0.99552516	0.81136356	0.66459846	0.60173272	0.49037937	0.40725573	0.33366717	0.28709382	0.21997153	0.21135556	0.17192467	0.14470025	0.12292982	0.10195096	0.08185435	0.07885593	0.0531667	0.04711714
8225.61	1.53836927	1.25504299	1.00621295	0.99501447	0.82161723	0.66520309	0.61029052	0.50238303	0.40490969	0.33657373	0.28586	0.23241006	0.21181141	0.16506609	0.13368245	0.12458206	0.10108002	0.08009864	0.069148	0.05613787	0.04448333
8225.81	1.52761039	1.25917121	1.01085472	0.98811559	0.81797872	0.66171956	0.60489987	0.51092151	0.41198572	0.33898939	0.29092377	0.2303661	0.20620285	0.17130622	0.14907428	0.11559106	0.10221036	0.08400227	0.05720013	0.06098611	0.05217138
8226.01	1.53607091	1.25237723	1.00572705	0.99035863	0.8134955	0.65699339	0.59216403	0.4991298	0.39542254	0.33279456	0.28545064	0.21589862	0.20800053	0.17442115	0.13645907	0.11824084	0.10236652	0.07860113	0.07436365	0.05222089	0.04632011
8226.21	1.55084023	1.25560733	1.01941752	1.00380854	0.81710992	0.67188644	0.61091541	0.50053886	0.41424282	0.34173978	0.28434223	0.23511802	0.2188655	0.1699005	0.14545341	0.12388159	0.09849437	0.08424164	0.07564372	0.04428871	0.04550019
8226.41	1.53828773	1.26716634	1.00910783	0.99283771	0.82974754	0.6640358	0.6123495	0.50915435	0.39895781	0.34438122	0.29128808	0.22640978	0.20885574	0.17312678	0.13354011	0.11598421	0.10720118	0.07301379	0.06209797	0.06019027	0.04478994
8226.61	1.55220518	1.2656376	1.01166248	1.00363139	0.82251439	0.66772532	0.60782813	0.50737527	0.40494903	0.35084141	0.29536575	0.22374426	0.2147628	0.17139681	0.14224168	0.12313272	0.10485275	0.07964254	0.07472795	0.05415757	0.04985943
8226.81	1.5546318	1.27089258	1.02610254	1.00209502	0.82803212	0.67778707	0.6002345	0.50669363	0.41252883	0.34058274	0.2961995	0.23489272	0.21257674	0.17394527	0.14633485	0.11674667	0.10689195	0.0873766	0.07184809	0.05327303	0.04604736
8227.01	1.56662115	1.26915737	1.03082609	1.01212696	0.82187281	0.67031646	0.62220978	0.50489357	0.41672786	0.35156907	0.28750175	0.23355733	0.21214663	0.17320617	0.13983293	0.12048842	0.09961374	0.08615352	0.07773489	0.05104859	0.05158845
8227.21	1.55367836	1.28103705	1.02490497	1.00089363	0.83712659	0.67900181	0.6079986	0.51607612	0.4049116	0.34404172	0.29200405	0.2342292	0.21297561	0.17168315	0.14630719	0.10773302	0.10815223	0.08239246	0.06418103	0.06203802	0.05284396
8227.41	1.55494651	1.26741572	1.02854633	1.01385812	0.8282517	0.6803329	0.61047076	0.5009971	0.41025289	0.34700073	0.28963154	0.22960817	0.21207439	0.17192753	0.14263244	0.11942841	0.09561117	0.08406569	0.06987423	0.05400855	0.04495612
8227.61	1.56938133	1.27652307	1.03235126	1.02476672	0.82640133	0.67664528	0.616333	0.50527457	0.41233309	0.35085643	0.29108614	0.23056852	0.21395408	0.16988333	0.14612027	0.12652446	0.09721525	0.08298994	0.07102078	0.05444844	0.03786817
8227.81	1.57858071	1.28990122	1.03161387	1.02416567	0.8409339	0.68126057	0.62397741	0.51444224	0.41117254	0.36213149	0.29076999	0.23147257	0.22303878	0.17850741	0.14109345	0.12975431	0.10108097	0.08052797	0.08183068	0.05497033	0.03769984
8228.01	1.57346544	1.27084919	1.03045321	1.02710561	0.84260235	0.68213868	0.61775016	0.51592234	0.40726693	0.3603629	0.28751486	0.23437058	0.22055446	0.17081913	0.13590618	0.12483741	0.09290965	0.07803846	0.07016152	0.04589016	0.04363313
8228.21	1.57604179	1.28216787	1.03982759	1.02811317	0.83673773	0.6849575	0.62157725	0.51533011	0.41520556	0.34917081	0.29493278	0.23533856	0.21586715	0.17634686	0.15238901	0.11803819	0.10158117	0.08852912	0.07574171	0.05681069	0.05325761
8228.41	1.58813104	1.29268118	1.0392983	1.03584603	0.84164629	0.68591547	0.62356328	0.50924996	0.41772087	0.35809935	0.28923243	0.22982441	0.21952616	0.17430123	0.14260598	0.12711526	0.09956725	0.08197905	0.07552403	0.05442936	0.04789892
8228.61	1.58481893	1.29236384	1.04172707	1.02924565	0.85574327	0.68436027	0.6215043	0.51992181	0.41936143	0.35456527	0.29617828	0.2342683	0.22625195	0.17320641	0.14184662	0.11940242	0.10639794	0.07649423	0.07287019	0.05669172	0.04311648
8228.81	1.58007774	1.2981195	1.04867983	1.03230075	0.8483778	0.69650674	0.62381505	0.52840689	0.42202743	0.35626758	0.3059327	0.24059593	0.21808158	0.17774161	0.14947935	0.12233425	0.10683401	0.08327604	0.06925076	0.05979545	0.04971495
8229.01	1.59426221	1.29712172	1.05339837	1.03924779	0.84820876	0.69159269	0.63405036	0.52079299	0.41671999	0.35728253	0.29624957	0.23554741	0.22157537	0.18333658	0.14997645	0.12627317	0.10551842	0.08202196	0.07807726	0.05071003	0.05542412
8229.21	1.59468922	1.29714843	1.05262804	1.03660206	0.85142217	0.69316602	0.62643646	0.52120641	0.42114194	0.35183967	0.29685849	0.23789965	0.22338759	0.17484959	0.15229626	0.12053896	0.10411699	0.08761025	0.07547754	0.05751808	0.04690543
8229.41	1.59707031	1.31362506	1.05239511	1.03628568	0.86483989	0.70182037	0.6416335	0.5365229	0.42572697	0.36169303	0.30933112	0.24663578	0.21961843	0.17958339	0.14957472	0.12927319	0.10444911	0.0896814	0.07405299	0.06318409	0.05424181
8229.61	1.60210285	1.30539771	1.0600032	1.04073934	0.85391174	0.6896085	0.6313362	0.52100709	0.42314374	0.36174167	0.30043095	0.23614946	0.22986924	0.18048771	0.15251569	0.12981988	0.10272296	0.082761	0.07489747	0.0554672	0.04652935
8229.81	1.60669741	1.30513831	1.05910611	1.04972605	0.85729633	0.69997787	0.62928652	0.52201227	0.4293762	0.35431112	0.30387729	0.24201857	0.22032224	0.18094381	0.15531321	0.12124373	0.10361965	0.0863762	0.07227057	0.05329282	0.05161825
8230.01	1.60991678	1.31769629	1.06035495	1.05254916	0.86712013	0.69284725	0.63783835	0.53320602	0.42933615	0.36350049	0.30327648	0.24131452	0.22803174	0.18028363	0.14793154	0.12675668	0.11457808	0.08251573	0.08096164	0.05980761	0.04350892
8230.21	1.60944375	1.32044216	1.06164217	1.04574899	0.86353121	0.70414138	0.64277314	0.53305272	0.42728122	0.36387552	0.30607003	0.24142539	0.22305762	0.17878445	0.15241905	0.12979175	0.1039439	0.08887697	0.06917232	0.05706031	0.0529069
8230.41	1.61529192	1.32175823	1.05616522	1.04606585	0.86826573	0.69790149	0.63426947	0.53547076	0.42155965	0.35830916	0.30566281	0.23135268	0.21972643	0.18589243	0.15042039	0.11851812	0.10345467	0.07911635	0.06898183	0.05836017	0.04775444
8230.61	1.61881837	1.32132145	1.06642711	1.057555	0.8672925	0.70385909	0.64424371	0.5273054	0.43213441	0.36514534	0.30318063	0.24641478	0.22595417	0.18230733	0.15006461	0.12892986	0.10838278	0.08334627	0.07647246	0.05137164	0.04701669
8230.81	1.62130913	1.31938549	1.06730239	1.05864481	0.86373482	0.71122461	0.646775	0.53569296	0.43682652	0.37170232	0.30286187	0.24770466	0.22805678	0.18236145	0.15302387	0.12401892	0.1053787	0.08583936	0.08198851	0.05884511	0.05681843
8231.01	1.62299165	1.32931252	1.06540489	1.05500106	0.87451301	0.70929551	0.6417241	0.53971532	0.42642864	0.36899079	0.30850047	0.240368	0.2321788	0.18399175	0.14978882	0.12705852	0.10669764	0.08268143	0.07301539	0.05714662	0.04820672
8231.21	1.62365136	1.32248636	1.0706141	1.06016735	0.87099753	0.71033907	0.64416384	0.53376082	0.43073042	0.36439813	0.30580276	0.24429952	0.22476708	0.18370231	0.15588184	0.11704637	0.11111124	0.08740307	0.07158083	0.05758054	0.05465427
8231.41	1.63446388	1.32596942	1.08424473	1.07519321	0.87434612	0.70993352	0.65330028	0.53548149	0.43968423	0.37683452	0.30118483	0.24925791	0.23568307	0.18666276	0.16068049	0.13588906	0.10548099	0.09545613	0.08108085	0.05481322	0.04942623
8231.61	1.627987	1.33546396	1.07666206	1.06231574	0.88679037	0.71570086	0.65061473	0.54504994	0.43613084	0.36449469	0.30881637	0.24555861	0.22860776	0.18857964	0.15317055	0.1298504	0.10923131	0.08026577	0.07356566	0.06063158	0.04832616
8231.81	1.63989171	1.33196636	1.07254839	1.06963281	0.88523827	0.71286941	0.64891814	0.54761532	0.43013795	0.37465514	0.31702059	0.25133716	0.23473536	0.18150219	0.14454575	0.1325946	0.11514481	0.08419586	0.07700914	0.05898316	0.04979482
8232.01	1.63660631	1.33764859	1.07767129	1.06848268	0.87967382	0.71329021	0.65496062	0.53723529	0.43877228	0.37223972	0.31328529	0.24339663	0.22880899	0.18544324	0.16281911	0.12764336	0.1079386	0.08986403	0.07605332	0.05713184	0.05140677
8232.21	1.64634952	1.33189054	1.08174419	1.07710675	0.88138495	0.71344161	0.65716313	0.54378727	0.44006379	0.36416806	0.30345911	0.24591099	0.22901665	0.19031843	0.15600296	0.12593366	0.10847528	0.0841992	0.07868356	0.05536516	0.0491139
8232.41	1.64485583	1.34589334	1.07542515	1.06939415	0.89959584	0.71482015	0.66418575	0.55508641	0.43129428	0.37304939	0.32064909	0.25272452	0.23351728	0.18850883	0.14829441	0.13092733	0.11409624	0.0847838	0.07267946	0.06553562	0.04083577
8232.61	1.64308128	1.34853454	1.08394437	1.07170467	0.8952528	0.71768922	0.66138553	0.55255822	0.43517046	0.37553443	0.3204655	0.25313029	0.22675454	0.18462452	0.15872711	0.13108827	0.11187132	0.09061177	0.07613868	0.06572087	0.05585267
8232.81	1.64973435	1.34298106	1.0885601	1.07856087	0.88571535	0.71723914	0.65738033	0.54487852	0.44143756	0.3656906	0.30509561	0.24222671	0.22926914	0.19567951	0.15973683	0.12824918	0.1093231	0.09005118	0.08235973	0.05697615	0.04890385
8233.01	1.64894733	1.35738631	1.09114337	1.08585624	0.89994464	0.72485828	0.66811942	0.54952482	0.44988402	0.37357391	0.31366605	0.25798832	0.23777973	0.18107089	0.15734359	0.13162161	0.11348517	0.09130097	0.08440918	0.0623358	0.05512515
8233.21	1.64803156	1.36334081	1.08649635	1.08110861	0.89785538	0.71503615	0.66527103	0.56152609	0.43596443	0.38217176	0.32375258	0.25436198	0.22759496	0.1918269	0.15287348	0.1280234	0.11988314	0.0838411	0.0753724	0.06815846	0.0488247
8233.41	1.65198454	1.34724136	1.0995326	1.08213619	0.89606486	0.71606803	0.6579554	0.54711607	0.44003423	0.37450088	0.31447595	0.24856125	0.23294531	0.190492	0.16004344	0.12600137	0.11877306	0.08671261	0.07480091	0.06116874	0.04875222
8233.61	1.66647014	1.35443946	1.09778231	1.0940793	0.89393173	0.72166135	0.66324662	0.55447343	0.44146148	0.38085593	0.31922954	0.24955659	0.23388587	0.18819555	0.15978663	0.12965704	0.10781272	0.0854516	0.07894987	0.0566097	0.05093559
8233.81	1.66972694	1.37119671	1.09901124	1.09808997	0.90390644	0.72899354	0.66906928	0.56341151	0.45405686	0.38262452	0.31804413	0.25541451	0.23525821	0.18765768	0.1590606	0.1260264	0.11397274	0.09168862	0.07281131	0.06552489	0.05879686
8234.01	1.66144714	1.37023636	1.09778595	1.08898715	0.90768824	0.73124719	0.6647148	0.55621079	0.44012626	0.38322342	0.32606167	0.25041782	0.23472034	0.20547613	0.16100951	0.12750674	0.12318118	0.08973051	0.07224292	0.07044394	0.05482474
8234.21	1.67048964	1.36462303	1.09615993	1.10048203	0.9040123	0.73231864	0.66215776	0.55558375	0.44456657	0.37520326	0.32258314	0.25354134	0.22939836	0.19338759	0.15597673	0.12872053	0.11415108	0.08620287	0.07964438	0.05614645	0.0485951
8234.41	1.67915425	1.36615725	1.11150622	1.11205057	0.90314565	0.73382568	0.67239069	0.55432418	0.44550093	0.38508762	0.31815833	0.25343715	0.23828351	0.1884652	0.15919348	0.13645292	0.10914143	0.08968593	0.08799523	0.06324012	0.05380717
8234.61	1.6759685	1.37517782	1.09927164	1.10287241	0.91128359	0.72694561	0.6801803	0.56207589	0.44433338	0.39408506	0.32091778	0.25336622	0.2379409	0.19433912	0.1577563	0.13447047	0.11762531	0.08364539	0.08412021	0.05983789	0.0480862
8234.81	1.67675814	1.37852307	1.10250674	1.10148482	0.90808759	0.73509648	0.67618011	0.57335046	0.43835467	0.38609136	0.32629198	0.25286955	0.2473117	0.19410809	0.16038637	0.13417007	0.11879023	0.08571461	0.07431072	0.06922109	0.05139239
8235.01	1.67685398	1.36913415	1.10862565	1.10691551	0.90833221	0.73340607	0.66974281	0.5552955	0.44761666	0.38034977	0.32163614	0.2488321	0.23262726	0.19448289	0.15597673	0.13201381	0.1103483	0.08696939	0.07634753	0.05498798	0.05090228
8235.21	1.68750009	1.37263914	1.10972738	1.11231689	0.90582524	0.73862815	0.68735742	0.5576661	0.44866689	0.38940872	0.31531566	0.24533879	0.24429094	0.18676933	0.15738269	0.13925029	0.10548027	0.08759023	0.08285922	0.05812056	0.0464367
8235.41	1.69068179	1.3809764	1.11236739	1.10796408	0.92035327	0.73771143	0.68071817	0.57448677	0.44896801	0.39387287	0.32721275	0.26099001	0.24927532	0.20142158	0.15597316	0.1361518	0.11726125	0.08907367	0.07749385	0.06838305	0.05745593
8235.61	1.68609032	1.37577601	1.1103435	1.10943751	0.91204629	0.73610211	0.6786034	0.56312087	0.44614557	0.38816203	0.3276996	0.25481465	0.23506938	0.18896612	0.15991176	0.13549186	0.11439426	0.09056536	0.07889718	0.06329329	0.04675194
8235.81	1.69550213	1.39309998	1.11597013	1.12428097	0.91392312	0.73280549	0.68265127	0.55901578	0.44814428	0.39593209	0.32248825	0.25092446	0.2479447	0.19991835	0.16328379	0.14356829	0.11286004	0.08851434	0.08535117	0.06420643	0.05213681
8236.01	1.69559774	1.38651319	1.12580037	1.12188462	0.92044888	0.74639368	0.68979072	0.56743315	0.45974978	0.39035309	0.31556672	0.26511513	0.24042069	0.1907049	0.16171237	0.13971044	0.11314304	0.09545351	0.08943552	0.06030424	0.05687991
8236.21	1.7012299	1.386265	1.12321973	1.11841444	0.92108045	0.74706745	0.68811106	0.57065729	0.4611059	0.39824761	0.32654923	0.26709663	0.2445222	0.19555076	0.1621234	0.13854075	0.11508472	0.09387709	0.07559699	0.05969961	0.0601503
8236.41	1.69799218	1.3871245	1.12575483	1.12010864	0.9136406	0.74703002	0.68630194	0.56537655	0.45559152	0.3926586	0.3216216	0.25796973	0.2433015	0.19558056	0.16665979	0.13312508	0.11285146	0.09261323	0.08016866	0.06212504	0.0567545
8236.61	1.7062448	1.39531108	1.1269554	1.12967781	0.9236382	0.75101788	0.69034552	0.5687342	0.4612401	0.39167703	0.32209843	0.25821934	0.24290143	0.20272192	0.16821252	0.13747335	0.11174257	0.09340472	0.08801192	0.0660053	0.05318643
8236.81	1.70575246	1.39899917	1.11465888	1.12593869	0.92877541	0.74316354	0.68929862	0.57700232	0.45611654	0.39986266	0.32874411	0.25864842	0.24206196	0.19596442	0.15290478	0.14289809	0.11302598	0.08169132	0.08170837	0.06196148	0.05216613
8237.01	1.71087107	1.40332242	1.13119602	1.13193659	0.92588458	0.75497794	0.69389843	0.57464841	0.46478923	0.4070691	0.32951516	0.27263628	0.2513157	0.20235523	0.16777297	0.14439179	0.11402376	0.09892179	0.09024853	0.06591756	0.06220332
8237.21	1.71656308	1.40110155	1.1243844	1.13150124	0.93011961	0.75114846	0.68873142	0.57076624	0.45622857	0.38892163	0.33038539	0.2585231	0.24659001	0.20258721	0.16315766	0.13431955	0.11686714	0.09346391	0.07847303	0.05976207	0.05504027
8237.41	1.71087322	1.41036459	1.13322496	1.13319472	0.93118248	0.75021291	0.69181155	0.57461337	0.46743472	0.39227689	0.32727879	0.26463734	0.24547087	0.19931563	0.16257592	0.13564921	0.1156648	0.09167338	0.08667773	0.06386001	0.05825105
8237.61	1.71777567	1.40373226	1.12524725	1.12948517	0.92712841	0.75533863	0.69579815	0.57797507	0.45997702	0.40192665	0.32719797	0.26659537	0.24350559	0.19463547	0.16317083	0.14090706	0.11081822	0.09288454	0.07529587	0.06200702	0.05399854
8237.81	1.71971211	1.40841456	1.1355226	1.13557486	0.93223701	0.7511282	0.69215559	0.58052448	0.45995911	0.39952887	0.32773679	0.25877964	0.25113951	0.20350035	0.16521831	0.13445068	0.11275824	0.09464313	0.07726377	0.06499679	0.05649987
8238.01	1.73122272	1.40722533	1.13462257	1.14651803	0.93164239	0.75345254	0.69957541	0.57933858	0.46240838	0.40003694	0.32911223	0.26165329	0.24634134	0.19761761	0.1598322	0.14455486	0.11775907	0.09223701	0.08999199	0.06182415	0.04728571
8238.21	1.73637351	1.41432782	1.13704705	1.14841346	0.92862163	0.7559557	0.70841168	0.58166984	0.46603402	0.40367139	0.32626671	0.25670325	0.25137316	0.19989976	0.16829058	0.14672829	0.11839016	0.09024836	0.08662647	0.0607136	0.05428019
8238.41	1.72743544	1.40806623	1.14383125	1.13466458	0.9396616	0.76176906	0.69830965	0.5821741	0.46359475	0.39909423	0.33563274	0.26737224	0.2486869	0.20324286	0.16444035	0.13840509	0.11714418	0.09432555	0.07894486	0.06626613	0.05838123
8238.61	1.73915848	1.40846964	1.13815999	1.14597277	0.93725357	0.76292801	0.70625996	0.57611302	0.46234282	0.40170563	0.3310501	0.26189672	0.25337922	0.19933899	0.16650744	0.14556266	0.11115821	0.09382082	0.08306164	0.06221063	0.05033603
8238.81	1.74380407	1.41490789	1.13750291	1.15794162	0.93603287	0.76054621	0.71038579	0.57986525	0.47059592	0.40882529	0.31887144	0.25790011	0.25245153	0.19906148	0.16357776	0.14944149	0.11141046	0.09257341	0.09159726	0.05602295	0.05471149
8239.01	1.74812683	1.42513033	1.14293981	1.1496735	0.93965779	0.762043	0.71111559	0.59025029	0.46368941	0.40504993	0.32912272	0.26032411	0.25491344	0.19581278	0.16167637	0.14486362	0.11767705	0.08831788	0.08965963	0.06453044	0.04950753
8239.21	1.74299058	1.41595789	1.14483356	1.15446214	0.94529066	0.76789212	0.71370267	0.58690003	0.47193273	0.41067375	0.34126013	0.26904212	0.2576841	0.20270475	0.16645022	0.13921262	0.12250193	0.09258295	0.08036727	0.06420691	0.04924598
8239.41	1.73596033	1.42190548	1.14546728	1.14912895	0.95048914	0.7595284	0.70529579	0.58516196	0.46429427	0.40163721	0.34285754	0.26455819	0.24639904	0.20591458	0.17028161	0.13925029	0.12338312	0.09221579	0.07487029	0.0692652	0.05117407
8239.61	1.74927148	1.43175598	1.14413142	1.1608117	0.95278511	0.75457001	0.71185349	0.58495882	0.46378382	0.40958656	0.3324005	0.25459014	0.25649082	0.20497211	0.16419049	0.14381791	0.12194832	0.08838321	0.08598632	0.06535704	0.0474309
8239.81	1.75810537	1.4280674	1.1457777	1.1613305	0.95498643	0.76575589	0.72156619	0.59391645	0.47005494	0.41480268	0.338525	0.26946031	0.26135432	0.20338567	0.15653988	0.14832545	0.12225922	0.09102703	0.09218973	0.06812532	0.04961768
8240.01	1.74593458	1.43109818	1.15216255	1.15630702	0.94692884	0.76984048	0.71738385	0.58930114	0.47175582	0.40977086	0.34230226	0.2721511	0.2480682	0.20444711	0.16873189	0.14178968	0.12366898	0.09356929	0.07951707	0.0657912	0.05406371
8240.21	1.75561604	1.43603607	1.15368819	1.16334538	0.95450364	0.7732172	0.71478199	0.58824376	0.47056301	0.41102041	0.33668894	0.26997124	0.25922238	0.20799764	0.17475553	0.14712788	0.12622149	0.09792377	0.09156984	0.06870372	0.05975142
8240.41	1.75944957	1.43837519	1.15009022	1.16374234	0.96157728	0.76661944	0.71498822	0.59507564	0.47817262	0.40684713	0.33826965	0.26192724	0.25781976	0.20183643	0.16492697	0.13854362	0.11981495	0.09091998	0.09443825	0.0656975	0.0492138
8240.61	1.7611247	1.43397375	1.15859485	1.16746406	0.95595656	0.77969837	0.71962642	0.59396151	0.47824725	0.41320551	0.34444946	0.27572333	0.25880109	0.1999348	0.16309138	0.14324857	0.12115891	0.09536053	0.08014697	0.06925805	0.05796257
8240.81	1.75943145	1.43251653	1.16240144	1.16887168	0.94549141	0.77027941	0.71615218	0.58753661	0.46763619	0.4121095	0.3388223	0.26912462	0.26441943	0.19962391	0.16967483	0.14489413	0.1149319	0.09676243	0.07784384	0.06045873	0.06083861
8241.01	1.76164731	1.44643756	1.15809274	1.17080383	0.9659246	0.77173853	0.71823453	0.59614471	0.47289666	0.41213692	0.33945864	0.26187622	0.26219236	0.21090277	0.16543432	0.14783288	0.12947019	0.09315468	0.08811992	0.06520278	0.05389276
8241.21	1.76452431	1.44386717	1.16135406	1.17392687	0.96023999	0.77215695	0.72238707	0.59785965	0.47671398	0.41681183	0.34407943	0.26995694	0.25359022	0.20771321	0.16578694	0.14437247	0.12157162	0.09592272	0.08832592	0.06621892	0.05484763
8241.41	1.76125821	1.44665285	1.16106343	1.16636781	0.96307431	0.78060055	0.72300433	0.6012142	0.47065838	0.41630806	0.33896297	0.26957904	0.25625287	0.20539578	0.16734477	0.14305283	0.12498219	0.0978334	0.07815117	0.06795056	0.05698672
8241.61	1.76897439	1.45057221	1.16293859	1.17512302	0.96022783	0.78373885	0.71628379	0.59582857	0.47555288	0.41433776	0.34615439	0.26763808	0.26192461	0.21025642	0.16843315	0.14800025	0.12803777	0.09731723	0.0887441	0.0655554	0.05583611
8241.81	1.7671977	1.45229192	1.16612554	1.17654876	0.96422873	0.7748518	0.71946572	0.59700993	0.47478636	0.40927876	0.33877224	0.27048789	0.25002014	0.20739492	0.16614695	0.14442111	0.12469275	0.09269501	0.08142012	0.06430275	0.05315414
8242.01	1.77824554	1.45656582	1.17466569	1.18598155	0.96827326	0.77532196	0.73181151	0.60354117	0.48331173	0.42102994	0.35098976	0.27320134	0.26208126	0.21387943	0.17412396	0.14287592	0.12171443	0.09166337	0.09282941	0.07069809	0.05945078
8242.21	1.77742252	1.45076032	1.1648047	1.18412999	0.96866045	0.78371429	0.73633765	0.59871462	0.4697748	0.42164625	0.34666413	0.27117359	0.26555621	0.21297487	0.16526099	0.14777471	0.12445958	0.09599114	0.08789128	0.06674631	0.05307737
8242.41	1.77218422	1.45684524	1.16952181	1.17418722	0.97384367	0.78350854	0.71738647	0.60216502	0.47527202	0.40696276	0.34908432	0.27354704	0.24845611	0.20903619	0.17083093	0.14181877	0.1281894	0.0929916	0.07891268	0.06444032	0.06180635
8242.61	1.78893957	1.46182295	1.17461562	1.19501428	0.97013483	0.78142834	0.73151158	0.59901646	0.48326548	0.427189	0.34374374	0.27026617	0.26402437	0.21065458	0.17987009	0.15694285	0.12122972	0.09634496	0.09378856	0.06943757	0.05881825
8242.81	1.78523549	1.45933719	1.17372012	1.18603496	0.97921477	0.78953123	0.73177432	0.60922268	0.48203142	0.42039527	0.34712571	0.27726399	0.26657664	0.20562252	0.16715546	0.14294506	0.12489636	0.09719611	0.08880514	0.06759889	0.05561844
8243.01	1.78391632	1.45963879	1.17160869	1.18616537	0.98151145	0.78679037	0.74027084	0.60101798	0.48166045	0.42677129	0.35555333	0.27832805	0.26446234	0.21193679	0.16287442	0.14354564	0.12570842	0.09682752	0.0852527	0.07156546	0.05683461
8243.21	1.7877861	1.46543523	1.17903638	1.18394307	0.96838842	0.77839899	0.72534465	0.60178855	0.47611578	0.41728796	0.34286207	0.26413571	0.26231967	0.20875772	0.16775938	0.14711071	0.12318023	0.09428741	0.08126253	0.06662304	0.0535666
8243.41	1.79400691	1.46762677	1.17396641	1.19986324	0.98166118	0.78726077	0.73148583	0.60823253	0.47915109	0.41980732	0.3460328	0.26824461	0.26632201	0.2088662	0.1694109	0.14683081	0.12856658	0.09291388	0.08596176	0.06538756	0.05323616
8243.61	1.79343781	1.46520944	1.18468595	1.19397549	0.98159752	0.79839087	0.74225115	0.61108092	0.49607046	0.41782964	0.35756367	0.28831731	0.25923811	0.2091678	0.17198273	0.15076328	0.12337573	0.10601092	0.08374614	0.06739623	0.06696263
8243.81	1.78676805	1.46843429	1.18288684	1.19138936	0.9786583	0.7963376	0.73882817	0.60978487	0.481124	0.4242493	0.348005	0.27947747	0.25698673	0.21803435	0.17710253	0.13857604	0.12694223	0.10412932	0.08237237	0.07169301	0.06231609
8244.01	1.79857764	1.46865984	1.18731236	1.19842438	0.98358164	0.79768562	0.73388075	0.6116722	0.48704537	0.41997827	0.34313267	0.2743262	0.26256644	0.21007784	0.18012877	0.14230014	0.12171491	0.10398484	0.08466071	0.06873782	0.05973569
8244.21	1.80558977	1.48029991	1.18950129	1.20581083	0.9822608	0.79696774	0.73818587	0.61583832	0.49333223	0.42286266	0.35486025	0.2765082	0.27126085	0.20961388	0.16731401	0.15363146	0.1270252	0.10179974	0.09012121	0.06660182	0.05990925
8244.41	1.80584082	1.47163196	1.19022942	1.20828585	0.98024807	0.79729104	0.75326132	0.60704592	0.48280986	0.43257202	0.35195845	0.28166663	0.2741965	0.20555957	0.17346617	0.15459205	0.12080009	0.10241176	0.09350342	0.06590063	0.0570859
8244.61	1.80712041	1.47536417	1.18819799	1.20292453	0.98329077	0.79524873	0.74004554	0.60753182	0.48807366	0.4274341	0.34924191	0.28152689	0.27253686	0.21742686	0.18015879	0.15142871	0.12323363	0.10392595	0.09412998	0.06670005	0.06388333
8244.81	1.80448851	1.4807572	1.1886662	1.21383671	0.98986683	0.79495157	0.74426626	0.61457375	0.48804024	0.42337884	0.35278648	0.28046877	0.26592933	0.21551808	0.1707819	0.15264107	0.12858279	0.09694217	0.09181589	0.06555493	0.05553676
8245.01	1.81163916	1.48309155	1.19364429	1.21094803	0.99444423	0.79180574	0.74933075	0.61997989	0.49055394	0.43107165	0.35701078	0.27774846	0.26795732	0.21345194	0.1729991	0.15162397	0.12566169	0.09508468	0.09247583	0.06961377	0.06263581
8245.21	1.81846055	1.47649403	1.19259739	1.2089322	0.98909841	0.80106759	0.75315236	0.60949138	0.49064668	0.43481005	0.34778088	0.28298651	0.27063643	0.22169789	0.17412134	0.15536309	0.12648828	0.09738852	0.09163541	0.07314045	0.05963627
8245.41	1.81230149	1.47933622	1.19005537	1.21434549	0.98550043	0.80628562	0.74184631	0.61599472	0.49302562	0.42682708	0.35540932	0.28284871	0.27126466	0.2115446	0.17651125	0.15228725	0.12737782	0.09520579	0.08821362	0.06640894	0.06025425
8245.61	1.81194982	1.49260684	1.19341348	1.21242551	0.99775682	0.79411847	0.74764966	0.62330583	0.48735657	0.42210139	0.35995048	0.27036015	0.26030432	0.22102793	0.17185388	0.15048338	0.12560685	0.09445576	0.08585638	0.07210882	0.05783945
8245.81	1.82920799	1.48800297	1.18827462	1.22028999	1.00038038	0.79909992	0.7615342	0.6162453	0.49017342	0.42936433	0.35696834	0.27972852	0.27876364	0.21520456	0.16978212	0.156245	0.12738188	0.09528781	0.09232324	0.07291753	0.05627456
8246.01	1.8231369	1.48554512	1.18924689	1.21423749	1.00039826	0.79901838	0.75060986	0.62972859	0.49355658	0.43462862	0.36375636	0.28198825	0.26805412	0.21547969	0.1684918	0.15155602	0.13259728	0.09768463	0.0840866	0.0690623	0.05891982
8246.21	1.82649383	1.49036046	1.19535398	1.2205656	0.99776206	0.79404664	0.75569438	0.6192365	0.48764356	0.43464387	0.35082215	0.27364575	0.26981293	0.21796878	0.17436262	0.15573121	0.12924369	0.09873868	0.08945054	0.071297	0.05099431
8246.41	1.83197293	1.50474306	1.20670605	1.22029261	1.00619326	0.80276752	0.76026844	0.62713126	0.49544366	0.43676556	0.35526532	0.27845537	0.27340876	0.21702846	0.1730332	0.16076923	0.12558206	0.10217501	0.08874553	0.07154972	0.05376926
8246.61	1.82835969	1.4973311	1.19479769	1.22401504	1.0062047	0.80720595	0.76184319	0.63344077	0.49462247	0.43439044	0.36401004	0.27752688	0.26664053	0.21820649	0.16919973	0.15192176	0.13656719	0.09712782	0.08967561	0.07210786	0.0555513
8246.81	1.82841906	1.49976965	1.20168948	1.21950201	0.99918805	0.80842257	0.75706839	0.61822632	0.49493941	0.43665994	0.35884255	0.28203045	0.26793443	0.22290929	0.18069383	0.15280915	0.1282955	0.10658456	0.08961719	0.07027585	0.05990782
8247.01	1.83208379	1.50095506	1.20458984	1.22352819	1.00305806	0.8031528	0.7599244	0.62016562	0.49523624	0.43573035	0.3564629	0.28096711	0.27152716	0.21808251	0.17849537	0.1509502	0.12679871	0.1007042	0.08858198	0.07058079	0.05931464
8247.21	1.83771333	1.50475045	1.20688677	1.22441796	1.01064811	0.81120849	0.76484441	0.63901237	0.4999493	0.43331517	0.35723132	0.28420793	0.2727307	0.21803101	0.16925522	0.15466763	0.12425526	0.09889842	0.09401959	0.07538445	0.054526
8247.41	1.83635816	1.50456925	1.20264697	1.23749046	1.0054792	0.80678988	0.77700232	0.62967161	0.49744185	0.44962538	0.35796374	0.29038655	0.28138768	0.21329077	0.17068072	0.16179157	0.1280361	0.10225178	0.09223741	0.06693871	0.05717459
8247.61	1.83785829	1.50151058	1.20390987	1.22721175	0.99986801	0.80532527	0.76040648	0.61658982	0.49853118	0.43140162	0.35565966	0.28192936	0.27007996	0.21968659	0.18079921	0.150311	0.12026699	0.10121466	0.09165472	0.0636359	0.05790868
8247.81	1.85008845	1.50497814	1.20699644	1.24341349	1.00412331	0.81069541	0.76380657	0.62905768	0.49571069	0.42975606	0.35970467	0.28007828	0.27542864	0.2224079	0.17518969	0.15200258	0.1300145	0.1025858	0.09086984	0.07168682	0.0522801
8248.01	1.83867249	1.51012822	1.20392895	1.23326401	1.01106773	0.80004811	0.76717876	0.63307193	0.49493774	0.43670286	0.35697836	0.28396117	0.26177036	0.21880635	0.16974612	0.14858485	0.12771781	0.09125973	0.08458108	0.06912024	0.04775134
8248.21	1.84631428	1.51435514	1.20728278	1.23704294	1.01343499	0.80856085	0.76743339	0.62597922	0.49019011	0.44551195	0.3643021	0.28183161	0.27657544	0.22524699	0.17218896	0.14994551	0.13089188	0.09800888	0.08894485	0.07601387	0.05757084
8248.41	1.85025176	1.5131857	1.21399784	1.23800639	1.01468597	0.81332135	0.76548957	0.6307464	0.50055345	0.44046892	0.36896127	0.28733193	0.27667963	0.22552355	0.17697712	0.1562462	0.13008602	0.10320188	0.09381074	0.07638152	0.05511704
8248.61	1.85055193	1.51922723	1.21925941	1.23868326	1.01539598	0.81216729	0.7617123	0.62862686	0.50567825	0.44191397	0.36078161	0.2895366	0.27010833	0.22167929	0.17781239	0.1537428	0.12815698	0.10627327	0.09288949	0.07156021	0.06518416
8248.81	1.85251746	1.52577682	1.21358405	1.24268679	1.01671992	0.81662429	0.7758901	0.63905457	0.50275056	0.44040574	0.36906737	0.28341369	0.27927386	0.22727593	0.1772152	0.15851832	0.13631113	0.09335134	0.09656352	0.07477481	0.05922141
8249.01	1.85513029	1.51697822	1.21434069	1.24136857	1.00629006	0.81467986	0.77039956	0.62952116	0.49267085	0.45222963	0.36546653	0.28290163	0.27892291	0.22097429	0.17527243	0.15731193	0.1272374	0.10372163	0.08981341	0.07086046	0.0539681
8249.21	1.85504946	1.52021499	1.2184844	1.24755434	1.01465807	0.81229806	0.77111076	0.63210848	0.50371822	0.44908179	0.36095041	0.29288374	0.28073989	0.21759685	0.17715545	0.15300489	0.1293741	0.0984366	0.0950951	0.07048471	0.05728808
8249.41	1.86096272	1.52169867	1.22181892	1.24599127	1.01289831	0.81718946	0.77312445	0.63271717	0.50917371	0.44006313	0.35858935	0.2846254	0.27770483	0.21975859	0.18521615	0.15628506	0.12657745	0.0995617	0.09480923	0.06697113	0.05810705
8249.61	1.86076841	1.53111621	1.22217587	1.24481229	1.02940736	0.82448046	0.77677678	0.64634565	0.50457178	0.44077934	0.36863917	0.29090899	0.27948581	0.22370347	0.17574817	0.15563537	0.13190682	0.10189644	0.08762044	0.07708223	0.05735016
8249.81	1.86254224	1.5231175	1.21436648	1.25292854	1.01479969	0.82319584	0.77670526	0.63739375	0.50389204	0.44666399	0.36679596	0.28661657	0.27679049	0.21886929	0.17041337	0.15984703	0.12948974	0.1022002	0.09084505	0.06895144	0.06005221
8250.01	1.86383066	1.52370878	1.23265648	1.25285176	1.02513609	0.82782435	0.77474688	0.63917521	0.51336559	0.44262637	0.3680746	0.28926646	0.27128493	0.22712024	0.1880755	0.1529112	0.12764414	0.1012478	0.08964342	0.07713253	0.06905451
8250.21	1.86261615	1.52670689	1.22412944	1.24728517	1.02575622	0.82544327	0.78077554	0.64592889	0.51315649	0.44589485	0.36994499	0.28613268	0.27847754	0.22652229	0.17894622	0.16086198	0.13218291	0.10334278	0.09198445	0.07520254	0.04930368
8250.41	1.87263164	1.52938958	1.22707772	1.2523282	1.03324399	0.82907963	0.78988837	0.64727405	0.50746783	0.45268835	0.38089746	0.295354	0.27855193	0.22660001	0.17796203	0.16116715	0.12965329	0.10392929	0.09918541	0.08073599	0.06129518
8250.61	1.86694083	1.53399916	1.23050404	1.25488619	1.02877746	0.82784963	0.77838539	0.63838247	0.50750573	0.44663132	0.37187046	0.29657303	0.27780448	0.22856005	0.18140336	0.15974999	0.1328996	0.10993625	0.09508961	0.07604272	0.065061
8250.81	1.87923607	1.53255033	1.23571983	1.26829676	1.02596798	0.8236582	0.78339695	0.63928854	0.51837964	0.45314683	0.3648303	0.28660004	0.28154956	0.22172502	0.18477399	0.16343475	0.13023031	0.10228043	0.10251755	0.06363963	0.05604224
8251.01	1.87923798	1.53066774	1.22705412	1.26632218	1.03111468	0.82902217	0.79065107	0.64843682	0.51487859	0.45727314	0.37198442	0.2957934	0.28691732	0.22194465	0.17561837	0.15808726	0.13226827	0.09963394	0.09891599	0.07134087	0.05221167
8251.21	1.86955985	1.54167028	1.24088717	1.25341062	1.03146372	0.83717418	0.77807425	0.64827708	0.51135143	0.45050801	0.37842387	0.2986077	0.27245866	0.23181876	0.1852028	0.15711428	0.13707955	0.11368443	0.08960861	0.07973225	0.06834093
8251.41	1.88305101	1.53801556	1.23491049	1.262471	1.03183256	0.81835723	0.78302812	0.64569763	0.50400766	0.45322264	0.3748731	0.28084074	0.28229438	0.23084339	0.18177362	0.16128183	0.13202055	0.10076262	0.09308928	0.07231028	0.05654898
8251.61	1.88267311	1.53964444	1.23434962	1.26845507	1.03226171	0.82781597	0.79091906	0.64611057	0.51438309	0.44982971	0.36777157	0.2869423	0.28348552	0.2194012	0.17618453	0.1577828	0.12539227	0.10281777	0.09417552	0.06592829	0.05671692
8251.81	1.87372646	1.54863592	1.24474994	1.26397018	1.0431448	0.83384303	0.7901864	0.66043118	0.51030866	0.45634235	0.38106269	0.29498021	0.27810537	0.23547371	0.18011431	0.16067434	0.13757451	0.1049648	0.08972973	0.07711084	0.06065741
8252.01	1.8854166	1.54419037	1.23210502	1.26674537	1.03703986	0.83127499	0.77897548	0.64213494	0.51002987	0.4542023	0.36747259	0.28496276	0.27792345	0.2308801	0.18682476	0.15649701	0.13456257	0.10264064	0.08973449	0.07534916	0.05766788
8252.21	1.89114627	1.53978725	1.24192262	1.27314357	1.03397141	0.83632755	0.78578471	0.64738301	0.51729019	0.45104159	0.37148803	0.28988587	0.2843145	0.2172664	0.18284627	0.16358853	0.13273342	0.11065436	0.09379762	0.07054646	0.06381407
8252.41	1.8831583	1.55288549	1.2393527	1.27239064	1.03680621	0.83239532	0.79032277	0.65265683	0.5131038	0.45827735	0.37242669	0.29387866	0.27840291	0.23193844	0.18032976	0.15555645	0.13496907	0.10183097	0.09104198	0.07876665	0.05760279
8252.61	1.88787851	1.55394884	1.23837397	1.26729278	1.04546366	0.83801884	0.79675864	0.65648964	0.50767901	0.46163834	0.37489265	0.29115755	0.28127133	0.23448881	0.17930461	0.15626908	0.13098796	0.09765896	0.09513944	0.07596071	0.05890448
8252.81	1.88923034	1.55321809	1.24406498	1.27215079	1.04496656	0.84214822	0.78023099	0.65302947	0.52021762	0.45527996	0.37339848	0.30152047	0.27970349	0.23644193	0.1838486	0.15842081	0.14495929	0.10702977	0.08956069	0.0813709	0.06879493
8253.01	1.90102777	1.55187364	1.24939942	1.28358297	1.04549084	0.84101915	0.79129504	0.65394429	0.51879986	0.45835556	0.37409991	0.29611503	0.28307544	0.23298009	0.18857594	0.16359545	0.13303717	0.10752107	0.09835452	0.08191402	0.06831661
8253.21	1.89562067	1.55403896	1.24938321	1.27676872	1.04623471	0.83779669	0.7981665	0.65715722	0.51643236	0.46131767	0.37313837	0.29129683	0.28910648	0.23428424	0.18364545	0.16421438	0.13839753	0.10234977	0.09675807	0.07580025	0.05727878
8253.41	1.89253768	1.55110808	1.24434209	1.27474145	1.05544124	0.84158421	0.79058074	0.65558484	0.51327856	0.45128525	0.38268989	0.2940961	0.28525888	0.23274335	0.18219419	0.15389062	0.14240606	0.10654665	0.09053558	0.07902224	0.0625464
8253.61	1.90491995	1.55365129	1.25122392	1.27782778	1.03729401	0.84148981	0.79236864	0.65531138	0.51991052	0.46234335	0.37497228	0.2993497	0.28824913	0.22723921	0.18665927	0.15756727	0.1291066	0.10683589	0.09008402	0.07288272	0.06499051
8253.81	1.90571246	1.56788941	1.25709698	1.27879194	1.04936777	0.83639866	0.79534363	0.65437416	0.51152036	0.45697487	0.37560481	0.2962333	0.28823172	0.23813995	0.18566508	0.16578675	0.13405617	0.1051854	0.09558362	0.07594378	0.05276955
8254.01	1.9057332	1.55809446	1.24841356	1.27939586	1.05251847	0.84192014	0.79832314	0.6543558	0.52023586	0.45647467	0.37508911	0.29619037	0.28821932	0.22410425	0.17959805	0.16320826	0.13203199	0.10484434	0.09845799	0.07237966	0.0573608
8254.21	1.90323839	1.56759926	1.25095415	1.28441838	1.05613528	0.85113549	0.80262612	0.66280011	0.51741441	0.47365678	0.38296503	0.30458509	0.29048931	0.23461755	0.18300768	0.16334964	0.13907416	0.10508348	0.09560055	0.08204253	0.0630199
8254.41	1.90368685	1.55956693	1.25025392	1.28375439	1.04971896	0.84412956	0.79470705	0.65165547	0.51654394	0.4506687	0.36963147	0.29363882	0.29441368	0.22676881	0.18659135	0.15496088	0.12685497	0.10291029	0.087331	0.06858308	0.06213132
8254.61	1.91386685	1.56440016	1.25302479	1.28732161	1.05913363	0.84145861	0.80373072	0.65633324	0.5248721	0.46003212	0.37380212	0.28994851	0.29303395	0.2293702	0.19025572	0.16937686	0.13213594	0.11114746	0.10098404	0.07376892	0.05971538
8254.81	1.90709576	1.56439586	1.25375814	1.28483824	1.05923424	0.84943077	0.81242727	0.6676772	0.52705557	0.46219553	0.38535756	0.29899867	0.2895919	0.22700032	0.18627669	0.16315723	0.1428407	0.10838444	0.09239095	0.07937844	0.06331207
8255.01	1.90976819	1.56434805	1.25480819	1.27976922	1.05584757	0.84738398	0.80232953	0.65499732	0.51898821	0.46379984	0.37838277	0.29325949	0.28445946	0.22729102	0.18964454	0.1650765	0.13933184	0.10379649	0.08553189	0.07289304	0.05752006
8255.21	1.91958918	1.56760784	1.26286197	1.29421569	1.05840407	0.84978867	0.80180132	0.66248063	0.5203677	0.46113062	0.37491411	0.29918419	0.29007694	0.22949561	0.19115992	0.16181273	0.13685377	0.11030317	0.09186339	0.07475169	0.06872597
8255.41	1.91749176	1.57407709	1.25782299	1.29921679	1.06108532	0.84096074	0.81176876	0.66780928	0.52893289	0.46854747	0.38710302	0.28887211	0.28883087	0.23378118	0.18334194	0.16367293	0.14167984	0.10100246	0.09895533	0.07960422	0.05638567
8255.61	1.9154807	1.57770081	1.25782752	1.2865508	1.05854354	0.84422204	0.80781363	0.66425613	0.51785823	0.46361173	0.38387603	0.29051796	0.2865616	0.23379048	0.18345921	0.1601255	0.14005001	0.09695541	0.09150976	0.07592971	0.04972582
8255.81	1.92536554	1.57316848	1.26397685	1.29967002	1.06360422	0.85412591	0.80606126	0.6576877	0.5205134	0.46641673	0.38440865	0.30455892	0.29453694	0.23157557	0.18539879	0.16057159	0.14144023	0.10795914	0.10928434	0.07621462	0.06468037
8256.01	1.92775306	1.57366152	1.26310134	1.29629401	1.06175123	0.84704256	0.80266236	0.66744283	0.53055914	0.46232236	0.38093346	0.30539905	0.28591978	0.23255833	0.18636676	0.16475011	0.13693793	0.10851766	0.09150404	0.07403238	0.06183448
8256.21	1.93156728	1.58409687	1.26192522	1.30250625	1.07503758	0.84971261	0.81720256	0.67533616	0.52308973	0.47191776	0.39115256	0.29679214	0.29407846	0.23807176	0.18975659	0.16713596	0.13685186	0.10397221	0.098432	0.08118136	0.06217805
8256.41	1.93278036	1.57836338	1.264359	1.29484395	1.07124529	0.85904908	0.80910109	0.66568688	0.5284036	0.46400894	0.39071959	0.30234825	0.29404293	0.23713525	0.17818161	0.16855002	0.13673146	0.10701347	0.09619182	0.08089931	0.05813518
8256.61	1.92673978	1.57405277	1.2634045	1.30452851	1.05962811	0.85398846	0.8048129	0.66446331	0.52835267	0.46221269	0.37843007	0.29824877	0.28970562	0.22588595	0.18728974	0.16197349	0.1342016	0.10301816	0.09386176	0.0688935	0.05898654
8256.81	1.92993197	1.57872172	1.26642391	1.30596832	1.06830297	0.84724844	0.8169186	0.66661743	0.52072767	0.465428	0.3795771	0.29258857	0.29073702	0.2340618	0.18731141	0.16618801	0.13346656	0.10198688	0.09999889	0.07567985	0.05653623
8257.01	1.93757877	1.57609459	1.26916003	1.30184488	1.06545124	0.86009169	0.81706857	0.66787127	0.52960213	0.47264422	0.38467234	0.3041607	0.29821502	0.22814139	0.19069453	0.16429401	0.13254888	0.10633613	0.0982036	0.06952484	0.06286398
8257.21	1.9409717	1.57949849	1.26438522	1.31138138	1.07299552	0.86083245	0.81603502	0.66589931	0.52594646	0.47878016	0.39689153	0.31050836	0.29556619	0.24238571	0.18077799	0.17222954	0.1426328	0.10442711	0.09851092	0.0814398	0.05861893
8257.41	1.92889199	1.58757587	1.26680565	1.30515913	1.070366	0.85383105	0.81872772	0.67358092	0.52142652	0.47108925	0.38557333	0.29329764	0.29208981	0.23525175	0.18711468	0.17046977	0.1401573	0.09987665	0.0958218	0.07311065	0.06075993
8257.61	1.94377288	1.5878255	1.26817021	1.31624488	1.07051263	0.85168717	0.81515025	0.67193273	0.53163713	0.46626223	0.38742679	0.29719193	0.29476057	0.23559054	0.19097621	0.16272617	0.13643344	0.10089899	0.10098046	0.07394154	0.05634168
8257.81	1.94596967	1.58295413	1.27147484	1.30779628	1.07533965	0.85924935	0.82777356	0.67410186	0.53168615	0.47672046	0.39722723	0.30204331	0.29760205	0.23118719	0.18206569	0.16179777	0.13602956	0.10585428	0.09643072	0.08285983	0.06150928
8258.01	1.9401606	1.58682605	1.27632451	1.30540089	1.06673131	0.85318804	0.81753134	0.67159656	0.526733	0.47243489	0.38597125	0.30467235	0.2903	0.24190482	0.18399473	0.16280986	0.13878997	0.10782243	0.09185976	0.07492478	0.05909815
8258.21	1.95250997	1.59113284	1.27270269	1.31585864	1.07232986	0.8542583	0.8214631	0.67013076	0.52711519	0.4715587	0.38232964	0.30118381	0.29844557	0.23179897	0.18627067	0.16849376	0.13467033	0.11038829	0.10187072	0.07622392	0.06214181
8258.41	1.94934091	1.59736009	1.27954721	1.32270698	1.08615361	0.85944676	0.82592248	0.67497757	0.53855785	0.4739262	0.39196557	0.30203926	0.29645859	0.23211106	0.17940136	0.16922523	0.13833411	0.10708214	0.10025018	0.0749572	0.05829611
8258.61	1.94644627	1.59603544	1.27663398	1.31755213	1.07849656	0.86046028	0.83241199	0.67197302	0.53110703	0.48713649	0.39430422	0.3071035	0.29432188	0.23589333	0.1890895	0.16997982	0.14525326	0.11080028	0.0981521	0.08000834	0.05833974
8258.81	1.95532593	1.59844299	1.27152467	1.32478336	1.0761281	0.86351109	0.82751965	0.67542628	0.52624758	0.47817768	0.39096421	0.30442821	0.30499112	0.24205264	0.19088932	0.16898895	0.1459647	0.11306621	0.10213274	0.07873876	0.0542163
8259.01	1.95630154	1.5905511	1.28298616	1.32355551	1.08300481	0.86227345	0.82466673	0.67938713	0.53427537	0.4710008	0.38619417	0.3034681	0.29515516	0.23594197	0.18478604	0.16789509	0.14246757	0.11183883	0.10302728	0.07797248	0.05869117
8259.21	1.95044813	1.60903331	1.28205585	1.32467012	1.08868537	0.86772084	0.82543801	0.68684772	0.54286559	0.47856272	0.39850038	0.30875741	0.29323255	0.24690517	0.19095202	0.16874028	0.14211472	0.1066723	0.09771532	0.07514532	0.06544319
8259.41	1.95202622	1.59132357	1.27587461	1.31772665	1.07562671	0.86653209	0.82977747	0.67451576	0.53063567	0.47729028	0.38786	0.30323421	0.30134522	0.2477444	0.18795439	0.16998197	0.1335047	0.10464121	0.10134906	0.07251699	0.05457297
8259.61	1.95547566	1.60151096	1.28119349	1.33376984	1.08339653	0.86639643	0.82422995	0.67633799	0.53742369	0.47544015	0.39178032	0.31023919	0.30252015	0.23904213	0.19747015	0.1669984	0.14207681	0.10907937	0.1015982	0.0724364	0.06754127
8259.81	1.96382412	1.60993	1.29072189	1.33272032	1.08884488	0.86537242	0.83592104	0.68332461	0.53759464	0.47707332	0.39018792	0.30532133	0.3003472	0.23990949	0.19245668	0.17067815	0.14465745	0.10528208	0.1020059	0.07935197	0.06806937
8260.01	1.95655093	1.60976287	1.28245354	1.32337765	1.09064947	0.8632133	0.8312137	0.68217472	0.53385957	0.47959579	0.39615339	0.30417119	0.30078374	0.24489101	0.18791672	0.16531111	0.1365145	0.10029126	0.10050935	0.08099301	0.05300632
8260.21	1.95643553	1.607861	1.27833104	1.32975678	1.08638487	0.86686945	0.82288956	0.68546036	0.53295048	0.48003686	0.39573473	0.30601822	0.29829656	0.24032315	0.18373509	0.17183519	0.13981398	0.1033795	0.09895462	0.08052261	0.06099406
8260.41	1.9678441	1.61091967	1.28420901	1.33920983	1.08936534	0.86289024	0.83436393	0.68231824	0.53250178	0.48574031	0.39682048	0.29621588	0.30531155	0.23835238	0.18826123	0.17393328	0.1460584	0.10612322	0.10646862	0.07774765	0.05971351
8260.61	1.97214755	1.61290379	1.29046226	1.33413438	1.09292302	0.86686325	0.83774089	0.68400482	0.53694638	0.47932447	0.39236516	0.30466281	0.29890787	0.23986205	0.19064542	0.16697932	0.13901623	0.10909081	0.09787959	0.07797248	0.05170551
8260.81	1.96754608	1.61237832	1.28948047	1.33155326	1.09900079	0.87914006	0.83583068	0.69276908	0.5357237	0.48087491	0.39996284	0.30852979	0.29758584	0.23755821	0.18335353	0.17170716	0.14202125	0.1100492	0.10232919	0.07724197	0.05645216
8261.01	1.96286401	1.6139514	1.29052043	1.33124427	1.09088455	0.8749361	0.8369398	0.68687538	0.53604897	0.4808854	0.39887422	0.31003748	0.29796421	0.24499973	0.18743058	0.17086626	0.14868792	0.10686303	0.10087818	0.07608158	0.06046978
8261.21	1.97758707	1.62161632	1.29000497	1.34519343	1.08911381	0.86707926	0.83949064	0.68509177	0.53561266	0.4820732	0.39453095	0.30090796	0.30451023	0.24460157	0.19284554	0.1693082	0.1441911	0.10242964	0.10147375	0.07764871	0.06403866
8261.41	1.97412309	1.61293264	1.29979992	1.33654527	1.09912215	0.87747693	0.83430337	0.6903179	0.54418691	0.48456825	0.40005082	0.30479394	0.30065547	0.24197873	0.19139429	0.16626788	0.13850816	0.10918141	0.09691304	0.08135254	0.05783859
8261.61	1.97191343	1.61313434	1.29151058	1.34014682	1.09812842	0.88128734	0.84125422	0.69378403	0.54275878	0.4850582	0.40549892	0.31967913	0.29867255	0.24451002	0.19165655	0.17149068	0.14616616	0.11787964	0.09845179	0.08524496	0.06735411
8261.81	1.97519812	1.61476966	1.29296589	1.3367453	1.09246526	0.87341523	0.83483242	0.68221239	0.5330313	0.48150075	0.39455169	0.30234109	0.30629813	0.2446123	0.19469853	0.16943098	0.14089401	0.09957505	0.09967965	0.07816298	0.06257406
8262.01	1.9815968	1.62555381	1.29159284	1.3491135	1.10337148	0.87246943	0.83635401	0.69344524	0.53870352	0.48473967	0.39829081	0.30511652	0.30369317	0.24894866	0.1967351	0.17514993	0.14460476	0.10744716	0.09882778	0.08183296	0.06354538
8262.21	1.98050961	1.62325831	1.29653764	1.34786085	1.10800586	0.87432003	0.84638571	0.69581703	0.5493408	0.48846925	0.40248221	0.30985247	0.3043388	0.24131497	0.18786474	0.17568089	0.14812	0.10707713	0.10337967	0.07621629	0.05544487
8262.41	1.97936592	1.61471244	1.28881168	1.33879356	1.09678016	0.88093925	0.84171008	0.68426135	0.53845628	0.49037398	0.3944003	0.30612074	0.30608951	0.23681816	0.18958445	0.17424203	0.13903745	0.11152912	0.09637016	0.0767637	0.06334797
8262.61	1.98217806	1.62720676	1.2991628	1.34435467	1.09730492	0.88465411	0.8402655	0.68572739	0.54165286	0.48091878	0.39937252	0.31028151	0.30337726	0.24458822	0.19783188	0.16851116	0.14152034	0.1091077	0.09916753	0.07944019	0.06746288
8262.81	1.98934063	1.6308076	1.31014037	1.35333018	1.10537372	0.88283968	0.84778952	0.69647792	0.54271324	0.48563565	0.39852017	0.30982672	0.30622422	0.24555858	0.19213291	0.1752174	0.14940174	0.1111467	0.10549515	0.08467348	0.06560579
8263.01	1.98388967	1.62729712	1.30456591	1.35778646	1.10568176	0.87436414	0.84823417	0.69246629	0.54714616	0.49156488	0.39821166	0.31104051	0.30823122	0.24306639	0.19700762	0.17426277	0.14464052	0.11035181	0.10656017	0.08118684	0.0666081
8263.21	1.99248132	1.62664052	1.30535841	1.35227374	1.10675845	0.88260674	0.84855031	0.69224552	0.53418954	0.49200214	0.4105224	0.30966817	0.31200682	0.24869426	0.19265052	0.17340566	0.1466666	0.10553289	0.104608	0.083659	0.06771651
8263.41	1.98745307	1.63609834	1.31006503	1.35815601	1.10993872	0.88963652	0.84875154	0.69646576	0.55513199	0.48930419	0.40443963	0.3155769	0.3104149	0.24897703	0.19614693	0.17130686	0.14670594	0.11048628	0.10539669	0.08068759	0.06856337
8263.61	1.99322376	1.63977333	1.31267762	1.35488443	1.10954819	0.88340092	0.85099791	0.7014263	0.55133351	0.48994316	0.40146846	0.31790363	0.30348884	0.24531349	0.1962268	0.17583252	0.14371593	0.11750032	0.10187596	0.08621271	0.06522027
8263.81	1.99252281	1.64019438	1.3120625	1.3483942	1.11620436	0.88961124	0.85203217	0.70435646	0.55044611	0.4948305	0.40717906	0.31367551	0.30806171	0.25951155	0.1953065	0.16411878	0.15067418	0.11340405	0.10368389	0.09127934	0.05691066
8264.01	1.99009594	1.62707253	1.30555463	1.35433773	1.10734926	0.89374733	0.84324144	0.69874052	0.55332144	0.48988856	0.39985007	0.31885754	0.30064761	0.24311098	0.19434734	0.16864968	0.14836867	0.11329413	0.09613484	0.08277447	0.06856051
8264.21	1.98784599	1.63158723	1.31335688	1.35420112	1.10632072	0.88298154	0.8438692	0.69857934	0.54564794	0.48531259	0.39802641	0.3122698	0.30480014	0.24812969	0.19408484	0.16281224	0.14109405	0.10893894	0.09707636	0.08197148	0.05956545
8264.41	2.00566134	1.63525291	1.3099761	1.36695055	1.10775671	0.88577151	0.86583685	0.6961582	0.54644187	0.49942339	0.3981244	0.31023752	0.32128965	0.24411281	0.18563791	0.18166638	0.13946851	0.10474802	0.11626643	0.07435782	0.05464688
8264.61	2.00310144	1.63756605	1.31056666	1.35811929	1.11436234	0.8942337	0.85431241	0.70307949	0.55528887	0.49486388	0.4094457	0.3170663	0.31135928	0.24772342	0.18940755	0.17084099	0.14199288	0.10898233	0.09624881	0.08172877	0.06164923
8264.81	1.99854741	1.64359494	1.3197422	1.35804133	1.11527095	0.89697385	0.849128	0.70189193	0.55023368	0.49358238	0.41036051	0.31773507	0.30241333	0.25094136	0.20290848	0.16631223	0.14714153	0.11274267	0.09639591	0.08797176	0.06122938
8265.01	2.00405321	1.6367416	1.31657219	1.36267499	1.11014471	0.88438678	0.85461377	0.6954358	0.55316051	0.48978604	0.39658588	0.31420599	0.30510413	0.24050149	0.20020266	0.17652513	0.14062508	0.11880065	0.10431355	0.07511551	0.06170264
8265.21	2.00631747	1.64455815	1.3150878	1.36611895	1.12241207	0.89328408	0.85802006	0.71025995	0.55167516	0.4929365	0.41313761	0.31406056	0.30806433	0.24061807	0.19726511	0.17101837	0.14803703	0.10996033	0.10027307	0.08408601	0.05560723
8265.41	2.00339755	1.64635797	1.30672002	1.36430148	1.12082587	0.8893609	0.854115	0.69873312	0.54563006	0.49312867	0.409558	0.32011091	0.30678903	0.2488459	0.19354411	0.16654135	0.15016277	0.10480166	0.09051555	0.08369429	0.06230202
8265.61	2.00635895	1.64530917	1.31426859	1.36525444	1.11447273	0.89425826	0.85039495	0.69826368	0.55447372	0.4903375	0.40265316	0.318421	0.30764901	0.24979504	0.20314236	0.17483903	0.14429863	0.11572076	0.09717983	0.07335932	0.06994882
8265.81	2.0090619	1.64889546	1.31836581	1.36813478	1.12304006	0.8930788	0.85962533	0.70877794	0.55483445	0.49319733	0.40469235	0.30833017	0.30356704	0.24410184	0.1963069	0.17051769	0.14650948	0.11135126	0.09898895	0.08096273	0.05746046
8266.01	2.01245174	1.64767357	1.31433582	1.36552886	1.12151251	0.89091134	0.8654313	0.71133641	0.55467923	0.50582613	0.41280287	0.31793772	0.31294214	0.25493201	0.19724794	0.17653705	0.14934047	0.11452414	0.10034889	0.07978375	0.06227818
8266.21	2.01262578	1.63916655	1.32723355	1.36365966	1.11984191	0.89134884	0.85689258	0.69299081	0.54985293	0.49415244	0.40251988	0.32275402	0.30836498	0.25012334	0.19675632	0.16886593	0.14386232	0.1093104	0.10169595	0.08250363	0.06553784
8266.41	2.01871261	1.65052005	1.32252932	1.3784893	1.12341009	0.89254355	0.8609228	0.70398191	0.55316051	0.49832619	0.40404981	0.31140171	0.31241118	0.2455109	0.19370647	0.17589618	0.14859136	0.10991145	0.10793275	0.08286984	0.06651655
8266.61	2.01270613	1.6485159	1.32183385	1.37274508	1.12007318	0.89006186	0.85794996	0.71199373	0.55409487	0.50033392	0.40724844	0.3173586	0.30389105	0.24560245	0.19480725	0.1676066	0.1405998	0.11159612	0.09760588	0.08391936	0.0615162
8266.81	2.0201548	1.65037127	1.32508445	1.3742433	1.1239594	0.89737797	0.86530661	0.70001558	0.5563732	0.50574506	0.41375726	0.32328855	0.31742393	0.24814924	0.20157953	0.1763084	0.14729031	0.11243893	0.10183901	0.0795625	0.06866589
8267.01	2.02002367	1.6485817	1.32332277	1.37196402	1.11885295	0.90144086	0.86272978	0.7024689	0.55261167	0.49421013	0.40887397	0.32609498	0.31364261	0.24743517	0.2013764	0.17555905	0.1434954	0.11709524	0.09835237	0.07923014	0.06889454
8267.21	2.02068505	1.65619941	1.32649565	1.38023714	1.12815104	0.88985229	0.86228489	0.71599463	0.55751737	0.50256074	0.41287893	0.3149408	0.30690156	0.25036105	0.19515367	0.17520405	0.15328105	0.10020233	0.10907	0.08389099	0.06179038
8267.41	2.02081832	1.6543748	1.3276372	1.37443904	1.13161025	0.89622617	0.85796403	0.71047262	0.55655607	0.50272716	0.40523142	0.31312596	0.31225907	0.25046094	0.19738265	0.16917945	0.14668115	0.10500456	0.10156482	0.08295019	0.0588831
8267.61	2.01964268	1.65689059	1.32506847	1.37864308	1.13281188	0.90152097	0.86309742	0.70896247	0.56007989	0.4958402	0.41664261	0.32285677	0.30854188	0.25560793	0.20049711	0.17201544	0.14916261	0.11270977	0.10028523	0.08434493	0.07376781
8267.81	2.02550778	1.65999909	1.32816765	1.38638882	1.12684522	0.90431716	0.86308264	0.71559623	0.55231641	0.50196875	0.41321677	0.31519455	0.3097397	0.25732263	0.19939138	0.17464639	0.14842065	0.11006024	0.09670085	0.08352215	0.06283919
8268.01	2.03497276	1.66506382	1.33530831	1.38670091	1.13266383	0.89851713	0.86977385	0.71510294	0.56426342	0.50417388	0.40812272	0.31537663	0.31341826	0.255416	0.20025345	0.18073512	0.14968665	0.12225939	0.11077493	0.08801539	0.05969754
8268.21	2.03556904	1.65560289	1.32781386	1.38953499	1.13133202	0.90618753	0.87018274	0.71261815	0.56535633	0.50637759	0.41314691	0.31638586	0.32139813	0.24954804	0.19857522	0.17402221	0.14307173	0.11814381	0.10423678	0.08279164	0.06425157
8268.41	2.02689132	1.65598889	1.33214211	1.38668756	1.13083349	0.9086585	0.872406	0.71046976	0.56106957	0.5090629	0.41716117	0.3218342	0.31494199	0.2478319	0.19308515	0.17670799	0.14689548	0.1140082	0.09950227	0.08094461	0.06629601
8268.61	2.03232083	1.66485306	1.33515473	1.3888493	1.13124762	0.90684925	0.86323379	0.70592812	0.55767638	0.50214017	0.40855664	0.32384808	0.31507527	0.25500783	0.19928317	0.18028379	0.14620216	0.11763742	0.10285038	0.08163936	0.07419062
8268.81	2.04396829	1.66118952	1.34119107	1.40016345	1.13753329	0.90735431	0.87268638	0.71278027	0.56931487	0.50601042	0.40747112	0.3129132	0.32520067	0.24941119	0.19936706	0.18820811	0.14411481	0.11329767	0.11017579	0.08140786	0.06675017
8269.01	2.03303227	1.66246482	1.33578181	1.3885136	1.12861715	0.90856457	0.87488865	0.7191954	0.5680848	0.50606526	0.41719741	0.32567083	0.31198679	0.25550707	0.19340845	0.18450595	0.14484675	0.11576749	0.10306519	0.08333809	0.0610055
8269.21	2.04129276	1.66934391	1.33623624	1.39094476	1.13181124	0.90624809	0.8728423	0.71393851	0.55723389	0.51043428	0.41631764	0.31618988	0.31413876	0.25643071	0.20229264	0.18144465	0.14509662	0.11240936	0.10977143	0.0854841	0.06931391
8269.41	2.04653892	1.67090936	1.33881116	1.39049844	1.14038573	0.90686417	0.86737584	0.71410731	0.55632504	0.50270999	0.41248888	0.32173692	0.32308566	0.25307926	0.20554753	0.17688085	0.14703711	0.11374212	0.10539454	0.07520516	0.06527439
8269.61	2.04752359	1.66768928	1.34093552	1.3997939	1.13601599	0.9038405	0.87965535	0.72070197	0.56247995	0.50757969	0.40640896	0.31632948	0.31983768	0.24463113	0.19512532	0.18340231	0.14849456	0.11325263	0.10674399	0.08102329	0.06092351
8269.81	2.04322943	1.6730742	1.34107731	1.39784674	1.1434618	0.89965805	0.88051247	0.72756842	0.56021715	0.51404155	0.41698092	0.32128277	0.32050978	0.26168903	0.19723286	0.18101264	0.15183123	0.11219618	0.10347456	0.08551772	0.06231161
8270.01	2.04598722	1.67688199	1.34262133	1.39469365	1.1435369	0.91150403	0.87762021	0.72516826	0.56021007	0.50366844	0.41897315	0.32230174	0.31863653	0.26254519	0.20213004	0.18060399	0.15456922	0.10954262	0.10737294	0.08906681	0.06763902
8270.21	2.04710469	1.67685934	1.34420967	1.40131001	1.14274369	0.91377521	0.87884592	0.72330121	0.57443269	0.51092924	0.41122025	0.32184159	0.31786477	0.25476798	0.20711513	0.1762004	0.1502064	0.11979915	0.1038124	0.084287	0.07191959
8270.41	2.04742894	1.6788785	1.34386587	1.40231947	1.14097677	0.91369939	0.881572	0.72137979	0.57147964	0.51006521	0.41590947	0.32468068	0.31100332	0.25983056	0.20648833	0.17947651	0.14619167	0.11909462	0.10607547	0.08316452	0.06427112
8270.61	2.04766211	1.67929669	1.33648335	1.40114359	1.1477345	0.91454274	0.87690424	0.72789005	0.56577556	0.5148517	0.42226905	0.32431651	0.32373082	0.26327261	0.197236	0.17742992	0.1523536	0.11022352	0.1037218	0.08868058	0.0660722
8270.81	2.04562148	1.6824134	1.34436753	1.40279035	1.14240512	0.91966866	0.87961863	0.71671039	0.5667864	0.51173366	0.41962367	0.32408877	0.3204764	0.26134983	0.20513257	0.18289233	0.15206643	0.12056992	0.10527962	0.09023444	0.07102716
8271.01	2.05495009	1.68160721	1.3523035	1.40576224	1.14078389	0.9111836	0.88099503	0.71991137	0.56837209	0.51243342	0.41092962	0.32427298	0.31542479	0.25626501	0.20775934	0.17850686	0.15275629	0.11713816	0.11113113	0.07615406	0.06902447
8271.21	2.05723724	1.67765041	1.34878397	1.40155582	1.14862833	0.91547656	0.88648414	0.72685746	0.56948074	0.51010598	0.41173595	0.32303368	0.31771504	0.25244864	0.2070212	0.17963983	0.14224775	0.11754228	0.10207647	0.08074505	0.06375924
8271.41	2.05782542	1.68229719	1.34397459	1.40703491	1.14979754	0.91551137	0.88755249	0.72555235	0.5672129	0.51657785	0.42188996	0.3340572	0.32271539	0.25193199	0.19798752	0.17752958	0.15080483	0.1129346	0.10418648	0.08078701	0.06741706
8271.61	2.0582405	1.67782565	1.35295609	1.40090112	1.14472232	0.91340407	0.88235425	0.71338037	0.56544935	0.51155151	0.42071241	0.32489801	0.31468808	0.25937446	0.20535868	0.17935802	0.1507624	0.11885337	0.10913867	0.08118303	0.06571563
8271.81	2.06434211	1.68030186	1.34914395	1.41385583	1.14841209	0.91684943	0.88698625	0.72145751	0.5702245	0.51426972	0.41093868	0.32377323	0.32529723	0.25376733	0.20190062	0.18102814	0.14842828	0.11346621	0.11259335	0.07984645	0.06775763
8272.01	2.06418476	1.683248	1.35187936	1.41039924	1.15630637	0.91654491	0.89997052	0.7315996	0.57048043	0.51916779	0.42742008	0.32483064	0.33009826	0.25744303	0.19683739	0.18538595	0.15002997	0.11383582	0.10815042	0.09489829	0.06547132
8272.21	2.051092	1.68457409	1.35062456	1.40418677	1.14637242	0.9223659	0.88360809	0.72498635	0.56953319	0.51329077	0.4229154	0.33522355	0.31109177	0.26103314	0.20917674	0.1739061	0.15271051	0.11948634	0.09633011	0.08414824	0.07237235
8272.41	2.06943092	1.68797441	1.35732985	1.41356305	1.15231762	0.91963696	0.88875817	0.7266796	0.56693776	0.51283468	0.41661686	0.31802165	0.32558333	0.26177629	0.2114162	0.17910982	0.15419538	0.11538626	0.10649675	0.0797704	0.06140557
8272.61	2.05892333	1.69266601	1.35724139	1.40813283	1.15629731	0.922616	0.88922118	0.72844485	0.58061846	0.51020373	0.4241938	0.3308922	0.31335556	0.2581869	0.20882507	0.17443801	0.15266092	0.12143184	0.10405558	0.08177001	0.07397237
8272.81	2.05736694	1.68460842	1.3544178	1.41380672	1.1546465	0.92330337	0.8939886	0.73108939	0.57314666	0.52206052	0.42661852	0.32932316	0.3190571	0.25466522	0.19986745	0.17563439	0.15247019	0.11785413	0.09982175	0.08309991	0.06979123
8273.01	2.05868873	1.69288631	1.36731362	1.41307096	1.15095959	0.92824411	0.88673018	0.72347382	0.5751191	0.51624669	0.4249019	0.33703195	0.32411396	0.26000293	0.20956679	0.17237307	0.14413412	0.11838509	0.09907764	0.0855418	0.0711526
8273.21	2.06544337	1.69879552	1.35928249	1.41569904	1.1600617	0.92422652	0.89386629	0.72520307	0.56845458	0.5124823	0.42311186	0.32256543	0.32218563	0.25913414	0.19747206	0.17901708	0.15377362	0.11176182	0.09932202	0.08481176	0.06734291
8273.41	2.06907019	1.69008561	1.35464549	1.42730669	1.15257058	0.92400932	0.90076422	0.72214464	0.57389506	0.52549852	0.41131872	0.32630359	0.32314407	0.24782499	0.20078178	0.18814493	0.14509304	0.11957575	0.10943073	0.0830384	0.06526533
8273.61	2.06742391	1.69374891	1.36024141	1.41457824	1.15884695	0.93102193	0.89301442	0.73263672	0.58087095	0.52538146	0.42456359	0.3313645	0.32175218	0.25751456	0.21263166	0.1820624	0.14719232	0.12315393	0.10474294	0.08393175	0.06855455
8273.81	2.07376465	1.69338771	1.35643721	1.42876438	1.15571342	0.92689798	0.88820051	0.72987083	0.56708341	0.51181687	0.42446059	0.3254151	0.32160698	0.26262601	0.20157606	0.17862679	0.15366228	0.11156735	0.10911888	0.08221204	0.06750498
8274.01	2.07522091	1.69983049	1.36397624	1.41672568	1.15949974	0.91823626	0.88906788	0.7298477	0.57292708	0.51494587	0.42673415	0.32522594	0.31775104	0.26896533	0.20343228	0.17765332	0.15825398	0.11744309	0.10740322	0.09319837	0.06099454
8274.21	2.07649192	1.69786974	1.36811972	1.41526059	1.16102085	0.9213469	0.89921378	0.73329857	0.57657703	0.5264696	0.42187113	0.32722508	0.32547628	0.26382359	0.20542498	0.18456007	0.15057953	0.11303021	0.11052483	0.08669932	0.06991687
8274.41	2.08244237	1.69665023	1.3635757	1.42581586	1.15843473	0.93346739	0.90064239	0.73046926	0.57445772	0.52085103	0.4223718	0.33098995	0.33602535	0.25590786	0.20631429	0.18024827	0.14983209	0.12363077	0.10077995	0.08533246	0.07207885
8274.61	2.07658181	1.70144005	1.36710882	1.43094639	1.15841518	0.92293477	0.89151167	0.73504785	0.57159503	0.52395977	0.42621726	0.3337258	0.33072673	0.26245221	0.21214124	0.18497373	0.14863379	0.12277103	0.1086387	0.08303769	0.07193056
8274.81	2.08819112	1.70812627	1.37064752	1.4244626	1.1699265	0.92311721	0.90098046	0.73261884	0.57571539	0.52058257	0.42539352	0.33090008	0.31907617	0.26553305	0.20956469	0.18726183	0.15922935	0.11882096	0.11275238	0.08630712	0.06735334
8275.01	2.0764738	1.70009776	1.35966682	1.4242485	1.16900478	0.93224216	0.90367507	0.73560956	0.57694705	0.51872409	0.42643803	0.33331953	0.32860815	0.25668343	0.2008216	0.1817484	0.14657863	0.10926486	0.10378808	0.08029277	0.06611696
8275.21	2.07935461	1.7024488	1.36366105	1.42866139	1.168748	0.93025398	0.89582561	0.73950318	0.57842072	0.52463425	0.43234271	0.33430349	0.32407748	0.25609668	0.20202466	0.17961026	0.15231235	0.11576654	0.10282558	0.08377917	0.06809893
8275.41	2.09064111	1.70714946	1.36542392	1.4386609	1.1600586	0.9218812	0.90487431	0.73043707	0.57561215	0.52736438	0.42111939	0.32626354	0.32770931	0.26690134	0.20761987	0.18425752	0.1452194	0.1179638	0.11464995	0.08257301	0.06563535
8275.61	2.07993993	1.71099611	1.36875061	1.42175988	1.17061911	0.93370501	0.90056418	0.74215249	0.58449591	0.5135609	0.43019146	0.33229568	0.321375	0.26653107	0.20962617	0.17747665	0.16191991	0.12537877	0.10041326	0.09112794	0.06497503
8275.81	2.08772978	1.70962258	1.37527958	1.43732886	1.17425571	0.93348858	0.9059832	0.74492219	0.5844774	0.533013	0.43244713	0.33826526	0.32989298	0.25854834	0.20671257	0.1896906	0.15560873	0.12114122	0.10680097	0.08474357	0.06872629
8276.01	2.09326944	1.71338745	1.37942529	1.4353445	1.16393624	0.93643093	0.90469407	0.74002627	0.5823799	0.5291263	0.42871565	0.34006463	0.32851087	0.25735077	0.22188874	0.17948533	0.15266188	0.12079049	0.11111754	0.08611948	0.07425037
8276.21	2.10346279	1.71158715	1.38061619	1.43715171	1.17143379	0.931463	0.9058175	0.73602394	0.57853683	0.52904547	0.42685217	0.32688509	0.33522188	0.26543315	0.20444318	0.18340183	0.15742834	0.1142378	0.11281174	0.08211453	0.06666365
8276.41	2.08904395	1.70888944	1.37595034	1.43525795	1.16926823	0.93294263	0.91065525	0.7435048	0.58524736	0.52332605	0.42311901	0.34016596	0.32954489	0.25969823	0.20341297	0.18389846	0.15301855	0.12616015	0.10534972	0.0799628	0.06548396
8276.61	2.08829626	1.71084519	1.37619719	1.43267206	1.16959939	0.92851957	0.90962862	0.74137119	0.5783763	0.52620305	0.43277401	0.33889882	0.32427155	0.26118835	0.20465041	0.17771364	0.15859039	0.11860205	0.10313457	0.0859669	0.07153337
8276.81	2.10261616	1.71084471	1.37453415	1.44061903	1.17479978	0.93335929	0.90514158	0.73555091	0.57788068	0.53043593	0.42665356	0.3311573	0.3270806	0.26768812	0.21117313	0.18603135	0.1546913	0.11503757	0.10810369	0.08109004	0.07402765
8277.01	2.09279975	1.71670552	1.38196445	1.45000724	1.17072425	0.93726301	0.90995358	0.73604015	0.58658226	0.52747811	0.42314404	0.33508979	0.32682477	0.25681385	0.20727106	0.18629004	0.15002473	0.12036754	0.10834521	0.0822509	0.0682005
8277.21	2.09180722	1.72240134	1.37401843	1.43602614	1.1739944	0.9337945	0.91385197	0.7469745	0.58229836	0.53420104	0.43125552	0.33447134	0.32671105	0.25841125	0.20918008	0.18144632	0.15332659	0.12100316	0.10532969	0.08077795	0.06426278
8277.41	2.10037598	1.72282739	1.3814013	1.43262724	1.1818286	0.9417305	0.90089201	0.75179556	0.58079775	0.52620877	0.43673247	0.33706581	0.32413112	0.26582678	0.21273871	0.17961455	0.15798743	0.12365008	0.09827036	0.08431775	0.07366195
8277.61	2.10729966	1.71325751	1.37746358	1.45141415	1.17267261	0.93528795	0.90675758	0.73699859	0.58243521	0.52887596	0.42562908	0.33174335	0.32843267	0.26047309	0.20511838	0.18516494	0.1587344	0.1141925	0.10833997	0.07695753	0.0685052
8277.81	2.10124359	1.7175655	1.3861618	1.44027404	1.1731268	0.93336082	0.91404866	0.7403467	0.59157785	0.53170599	0.42745632	0.33355652	0.32849347	0.25681718	0.21569081	0.1825328	0.14691122	0.12226392	0.10847253	0.08452065	0.07773629
8278.01	2.09970269	1.72081586	1.37499142	1.44060568	1.18483005	0.9384129	0.91245436	0.74480585	0.57780917	0.53086937	0.43265551	0.33233344	0.32993375	0.26654156	0.21082135	0.17876411	0.15476163	0.11806274	0.10084122	0.08891899	0.06418052
8278.21	2.1038011	1.72621961	1.37951899	1.45147375	1.18616972	0.94160724	0.91543507	0.75057724	0.58793386	0.53661502	0.44173783	0.34033524	0.3290795	0.26574238	0.20788308	0.18662907	0.16153105	0.12310148	0.11157411	0.08621342	0.066991
8278.41	2.11036763	1.72155877	1.37822247	1.45096068	1.17538486	0.93166709	0.92033886	0.74031595	0.58364852	0.52967466	0.42565221	0.33112513	0.33041655	0.25856193	0.2074153	0.18882562	0.15144213	0.11174894	0.10859913	0.07788927	0.06322113
8278.61	2.10131654	1.72423454	1.37632656	1.4412363	1.18157158	0.93875957	0.91750192	0.73942975	0.58407338	0.52970851	0.42797202	0.33298861	0.33000647	0.26127013	0.2063696	0.18334914	0.14945991	0.11981774	0.10696763	0.07962186	0.06567875
8278.81	2.11006603	1.71943875	1.37458944	1.44844083	1.17803178	0.94180036	0.91539716	0.74857953	0.58124717	0.53594435	0.43878859	0.33393036	0.33511411	0.25877484	0.19938036	0.18716193	0.14952524	0.11343695	0.10509008	0.08369548	0.06822482
8279.01	2.10675296	1.72633048	1.38279295	1.46104507	1.18378387	0.93859076	0.90663241	0.74558643	0.58183988	0.53048004	0.43915552	0.33353268	0.32813989	0.27219995	0.2131302	0.18422199	0.15462835	0.11570025	0.10918993	0.08689411	0.07346454
8279.21	2.11985406	1.7281396	1.38743305	1.44827251	1.1834744	0.94329524	0.91703319	0.74250987	0.58593782	0.52720417	0.43040961	0.3284372	0.3323382	0.26542314	0.20730372	0.18608118	0.15488441	0.11870242	0.10831612	0.07858164	0.05993095
8279.41	2.11338839	1.72839232	1.38212514	1.44492249	1.18297515	0.9477725	0.92088293	0.74828914	0.59049471	0.53149117	0.43232125	0.33520566	0.33268272	0.26105865	0.20538207	0.18048574	0.14720734	0.12395574	0.10562891	0.07501395	0.07100382
8279.61	2.10323629	1.72577377	1.38575506	1.4490612	1.17902003	0.94602704	0.91884898	0.74659899	0.59085639	0.53134812	0.43419188	0.34034382	0.33018552	0.26329883	0.20738502	0.18227387	0.15049036	0.12237645	0.10450858	0.08518083	0.07213941
8279.81	2.11804637	1.72427102	1.39103627	1.46108798	1.18335376	0.94582844	0.91719245	0.74267581	0.58206375	0.53741325	0.43350691	0.33540546	0.33391153	0.26731356	0.22049352	0.18720199	0.15593489	0.12389732	0.11111301	0.08297355	0.07842985
8280.01	2.1247662	1.73468204	1.38490486	1.45988087	1.18484841	0.95086122	0.92354225	0.75166729	0.5900801	0.53380407	0.44181889	0.33992373	0.34022461	0.26342352	0.20887967	0.1875651	0.15841515	0.12344647	0.10639185	0.08259089	0.06796256
8280.21	2.11469182	1.73693557	1.3932631	1.45017747	1.19180451	0.94419718	0.92451619	0.7491701	0.58742913	0.53619898	0.44037455	0.34194623	0.33168661	0.26622971	0.21111914	0.17929936	0.15515788	0.11916185	0.09862322	0.08766444	0.06867543
8280.41	2.1166068	1.73254438	1.3947432	1.45185546	1.1921855	0.94786215	0.91310071	0.75279931	0.5839239	0.53287638	0.43964809	0.33692895	0.33572089	0.26776203	0.20962902	0.17965771	0.15368207	0.12244869	0.10522789	0.0948456	0.07082215
8280.61	2.1189979	1.73096653	1.38877296	1.45693211	1.18551121	0.94423032	0.91947102	0.74251011	0.58533223	0.52898205	0.43213004	0.32909476	0.33810936	0.2605935	0.20541426	0.18721772	0.15428431	0.11606051	0.10621518	0.07700403	0.06745353
8280.81	2.12562236	1.74165769	1.39953568	1.4675434	1.19831953	0.94468528	0.9369049	0.75216368	0.59578413	0.54100336	0.43575257	0.33938676	0.33564412	0.26784905	0.21194135	0.18348719	0.16095145	0.12775946	0.10589188	0.08896572	0.07342353
8281.01	2.12864265	1.74031873	1.39406013	1.45902566	1.19875918	0.9523766	0.93364572	0.75273255	0.5876654	0.54503668	0.44329899	0.34070717	0.33967601	0.27513441	0.21155711	0.18935324	0.16050275	0.1214645	0.11404938	0.09546454	0.07545462
8281.21	2.12428293	1.73533006	1.39740801	1.45941524	1.19302807	0.95316911	0.91576814	0.74614123	0.59150251	0.53278483	0.43418091	0.34124505	0.33317362	0.26167782	0.21999284	0.17878986	0.15305598	0.12059141	0.10164422	0.08490403	0.07595053
8281.41	2.13275394	1.74151345	1.39055061	1.47598533	1.19259773	0.94707894	0.93103885	0.74746612	0.59616454	0.54596652	0.43259948	0.33840977	0.33196389	0.26438912	0.20881601	0.19631673	0.15832289	0.12070037	0.11070889	0.08284385	0.07181659
8281.61	2.12381634	1.74286004	1.40192153	1.46610359	1.18489871	0.94879585	0.93805098	0.74805835	0.59218962	0.548921	0.43000883	0.34065808	0.34012162	0.26493462	0.21779223	0.19287563	0.15621217	0.11768526	0.11056918	0.07805426	0.07161069
8281.81	2.13293585	1.73236223	1.3947835	1.45810465	1.19546996	0.9574368	0.92747044	0.75940016	0.59036811	0.54118694	0.43885559	0.3407005	0.33921539	0.26876911	0.21332188	0.18790365	0.15465124	0.12425328	0.10947388	0.09013111	0.07819143
8282.01	2.13027963	1.74358698	1.40727377	1.46580056	1.19081555	0.95002437	0.92267846	0.76028279	0.59091457	0.53868235	0.4407329	0.34157502	0.34144603	0.26664933	0.21171685	0.18821336	0.1551555	0.11842919	0.10875458	0.08584173	0.07460776
8282.21	2.1317533	1.74133297	1.40504551	1.4659634	1.19036684	0.94723201	0.92799639	0.74533537	0.59855541	0.54102052	0.43356293	0.33853995	0.33323633	0.2709616	0.21557232	0.18330694	0.15217741	0.12457157	0.10872406	0.0803488	0.07466903
8282.41	2.13530359	1.74515196	1.39610314	1.46514444	1.19196663	0.96035671	0.92916964	0.75812128	0.5938979	0.54794897	0.43463033	0.34200202	0.33909236	0.26463588	0.21348639	0.1884749	0.14634617	0.1213081	0.10889143	0.07984264	0.06684676
8282.61	2.12589082	1.75157567	1.40389705	1.45856074	1.20229421	0.95782423	0.922616	0.77074865	0.59565743	0.53330053	0.45300692	0.34920513	0.33087932	0.27120145	0.21244903	0.1765318	0.15983851	0.11783029	0.10147756	0.09321291	0.07596651
8282.81	2.14456877	1.74700661	1.40683451	1.47870354	1.20168434	0.9549984	0.93457769	0.75666288	0.59109719	0.5437621	0.44409817	0.34441117	0.34002744	0.27373274	0.21861647	0.19749142	0.16030653	0.11945764	0.11535877	0.09117467	0.07076717
8283.01	2.14794526	1.74387117	1.40600896	1.48319487	1.19494019	0.95556402	0.9437611	0.74761132	0.59778889	0.54705704	0.43078536	0.33749162	0.34322535	0.25704535	0.21150728	0.19290877	0.15183766	0.12143708	0.11761492	0.08142502	0.06951752
8283.21	2.13165459	1.74903389	1.39260006	1.46650891	1.20366249	0.95254016	0.92940401	0.76678017	0.59425767	0.54723252	0.44374603	0.34465777	0.33987867	0.26692351	0.20787831	0.18390943	0.15399511	0.12308932	0.10068363	0.08419807	0.06441346
8283.41	2.13187751	1.75408359	1.41108155	1.46996955	1.19805251	0.95783567	0.92620086	0.7580984	0.58870562	0.538319	0.44831771	0.34349977	0.33002602	0.2700487	0.21411606	0.18253041	0.15657433	0.12228037	0.10159963	0.09583194	0.06741539
8283.61	2.14685163	1.75016781	1.41072631	1.48207311	1.20154152	0.9596591	0.93528985	0.75877169	0.60311468	0.54411305	0.43827957	0.34312974	0.33974539	0.27553114	0.22248002	0.19516088	0.16047366	0.12515117	0.11520594	0.08477385	0.07266274
8283.81	2.14248046	1.76587434	1.40123982	1.48074989	1.20404587	0.95710149	0.93763207	0.76263359	0.59598423	0.55118025	0.44343704	0.3426335	0.34073817	0.27133187	0.2075858	0.19535805	0.16068061	0.12287255	0.11420602	0.09082634	0.06387011
8284.01	2.14647874	1.75726195	1.40017509	1.47790031	1.20494781	0.95541453	0.93288802	0.76501373	0.59288581	0.54527296	0.44648117	0.34735142	0.33512007	0.2653416	0.20787545	0.19275857	0.15490396	0.11900307	0.10898894	0.08825071	0.06932607
8284.21	2.15090904	1.75313945	1.41231179	1.48840408	1.20352373	0.95930338	0.93107366	0.76580981	0.59424933	0.53990139	0.4392609	0.34163629	0.3418306	0.27349814	0.21774693	0.19586922	0.15534337	0.12364508	0.11584038	0.0917855	0.0731999
8284.41	2.14845833	1.75567122	1.4108634	1.4808741	1.20069585	0.96332145	0.94222998	0.76206926	0.59663757	0.54210294	0.44216579	0.34859454	0.33572089	0.26926454	0.2048101	0.19037701	0.15808328	0.12201477	0.10953015	0.08162959	0.06415215
8284.61	2.15109596	1.75896521	1.40850234	1.48627977	1.20155988	0.961658	0.95227765	0.76040128	0.60071524	0.55845607	0.43605274	0.3389536	0.33632933	0.26883706	0.21107336	0.1909454	0.15236028	0.12113238	0.11080283	0.07831581	0.06508484
8284.81	2.1536549	1.76362367	1.4106009	1.48271612	1.21626196	0.96727133	0.9373567	0.76567248	0.59553631	0.54788102	0.44574994	0.33964883	0.34785782	0.27885111	0.21409722	0.18905879	0.15455134	0.12296582	0.11162728	0.09014828	0.07855359
8285.01	2.14971122	1.75783678	1.40825152	1.48767213	1.21003876	0.96038485	0.94241284	0.7703946	0.59819754	0.5415665	0.45201129	0.34079896	0.33707677	0.2726713	0.21273275	0.18479634	0.16164406	0.12141396	0.11347979	0.08747275	0.07119051
8285.21	2.15127406	1.75928779	1.41492844	1.48325638	1.20487652	0.96147656	0.94936012	0.76422003	0.59850868	0.54921735	0.43848938	0.34737622	0.33668267	0.27475103	0.21484681	0.19349218	0.15473063	0.12360526	0.10994953	0.08575756	0.06523243
8285.41	2.15583023	1.76973673	1.41314888	1.48709969	1.21316872	0.95941186	0.95099424	0.76485852	0.60468086	0.5556115	0.44333333	0.34176337	0.34870659	0.27618702	0.2143447	0.18708921	0.1593972	0.11899544	0.11255783	0.0871516	0.07119122
8285.61	2.15104303	1.76014872	1.41749763	1.48947505	1.21586452	0.9697454	0.94445132	0.77426532	0.59997304	0.54233993	0.44837183	0.34460532	0.33670865	0.27082666	0.2140257	0.18637086	0.16045149	0.12072421	0.10434955	0.08441908	0.07187167
8285.81	2.16237268	1.75582047	1.42017388	1.49604587	1.20748935	0.96214771	0.95078181	0.76333097	0.60572966	0.55300416	0.44750947	0.3483492	0.33659493	0.26723775	0.2215397	0.19313432	0.15290173	0.12767936	0.10762376	0.08411868	0.07707396
8286.01	2.16757759	1.76604529	1.41657758	1.49520258	1.21266303	0.95989943	0.95705627	0.76424602	0.60553892	0.5606705	0.44374984	0.34657585	0.34752237	0.27297624	0.22208663	0.19475676	0.15241344	0.12538482	0.11529583	0.08426006	0.06898418
8286.21	2.15184221	1.76245805	1.41192746	1.48660735	1.20999275	0.97058678	0.93908166	0.76573566	0.59853991	0.54596818	0.43345612	0.34286987	0.33696424	0.25975951	0.20987697	0.19039608	0.1530474	0.12256027	0.1027686	0.08028657	0.0708572
8286.41	2.16060886	1.76061769	1.41067243	1.49480371	1.21408425	0.96631145	0.95144605	0.77150515	0.60624417	0.54895414	0.45439738	0.35005485	0.34113919	0.27196654	0.21539565	0.19315268	0.15746601	0.11889888	0.10714096	0.08656318	0.0741221
8286.61	2.16210899	1.77111765	1.42286229	1.49107055	1.2177845	0.9604001	0.950531	0.76604536	0.60115631	0.54722656	0.44911474	0.33866178	0.34391986	0.2793959	0.21101662	0.19147469	0.16616543	0.11947275	0.11151809	0.09033687	0.06425062
8286.81	2.16165385	1.76688142	1.4294298	1.49373726	1.2226058	0.98161999	0.95142769	0.7659953	0.61855055	0.5583166	0.44536728	0.35152304	0.35275017	0.27559837	0.22019186	0.19376541	0.16244896	0.12956156	0.11198419	0.09163554	0.07993864
8287.01	2.15835509	1.76719757	1.4150548	1.4913278	1.21473847	0.97065711	0.94247698	0.76922444	0.60679468	0.54678095	0.45079869	0.35123621	0.33216392	0.27214416	0.21276542	0.18289877	0.1612571	0.12603975	0.10161346	0.08558352	0.06627432
8287.21	2.1623722	1.76671	1.41666317	1.48906449	1.2172998	0.9692862	0.9427061	0.76735738	0.60179122	0.54551734	0.45144981	0.33958279	0.33819496	0.27828964	0.21670838	0.18534375	0.16371353	0.12084437	0.10328811	0.09249122	0.0736672
8287.41	2.16134033	1.77098962	1.42109895	1.49383287	1.21722064	0.96447039	0.9524145	0.76777223	0.6072584	0.55297984	0.4463529	0.34429132	0.34491574	0.28045925	0.21300765	0.18717385	0.1662031	0.1219206	0.10891527	0.08893759	0.07090536
8287.61	2.1573821	1.78213807	1.41507588	1.48980979	1.2232965	0.96896374	0.95290708	0.78082231	0.60664417	0.552045	0.45864552	0.34644747	0.33962332	0.28291257	0.21290103	0.1836753	0.16530617	0.12085345	0.10031384	0.08721287	0.06986247
8287.81	2.17071947	1.77710267	1.42503203	1.50355057	1.22331605	0.97007212	0.94557785	0.76940492	0.59857275	0.55389083	0.44612449	0.35071469	0.34736239	0.27497371	0.21910224	0.19234253	0.16079791	0.12445439	0.10937804	0.09112031	0.07414261
8288.01	2.17988977	1.77514096	1.41991997	1.5080717	1.22624669	0.97491717	0.96221589	0.78123907	0.60457452	0.55506171	0.45457834	0.3478335	0.35013305	0.27672466	0.21778985	0.19586612	0.15988477	0.12046791	0.11651653	0.08794744	0.07568899
8288.21	2.17224225	1.77633854	1.42570901	1.50255279	1.21761809	0.97092104	0.95863246	0.77011469	0.60917672	0.56403626	0.44602889	0.35065185	0.34496438	0.27062305	0.21978374	0.18905378	0.16064818	0.12616015	0.10887784	0.08236558	0.0753943
8288.41	2.17766961	1.78081246	1.42963123	1.50128965	1.22054515	0.97916007	0.95712089	0.77106908	0.61507209	0.56079496	0.4498145	0.35239397	0.35150658	0.27685531	0.22327061	0.19689442	0.15548761	0.12559367	0.11226243	0.08511336	0.07644692
8288.61	2.18234953	1.77401109	1.42422176	1.51088957	1.21900616	0.972504	0.95244335	0.77242306	0.60331847	0.55506671	0.44903344	0.34835724	0.35023772	0.2729431	0.21234401	0.20546223	0.15613945	0.12075342	0.11306351	0.0866893	0.06705874
8288.81	2.18199477	1.77903052	1.42713451	1.50908236	1.22939573	0.97281575	0.96400665	0.78279451	0.61130222	0.56211389	0.45693606	0.34620749	0.3429638	0.2765406	0.21314259	0.19380213	0.16696818	0.11888243	0.11802596	0.0938216	0.06702057
8289.01	2.1768218	1.77847763	1.43844223	1.50252513	1.22054348	0.97934985	0.95669745	0.77013186	0.61254819	0.56763567	0.44729036	0.34709155	0.34777485	0.27725228	0.22299023	0.19651581	0.15816935	0.12651635	0.10668939	0.08266837	0.07697621
8289.21	2.17880496	1.78010674	1.42808318	1.51182393	1.23055635	0.98296404	0.95708512	0.78427413	0.61551865	0.5580994	0.45691293	0.35232364	0.35123574	0.27655276	0.21828695	0.1957748	0.16042622	0.12375237	0.11002678	0.08897645	0.0759441
8289.41	2.17882499	1.78044744	1.42698932	1.51240091	1.23042784	0.97905827	0.95339917	0.78692654	0.61533745	0.5574509	0.45600289	0.35044824	0.35108196	0.2756687	0.21694156	0.19408036	0.15800031	0.12526203	0.1111142	0.08954651	0.07466832
8289.61	2.19015107	1.78461333	1.43680148	1.5155826	1.22237573	0.97255114	0.96917652	0.77349475	0.60933845	0.56697691	0.44909877	0.34703073	0.35216843	0.2792097	0.21900575	0.19713379	0.15679772	0.1221702	0.11838454	0.08492763	0.06960791
8289.81	2.18027458	1.77736445	1.4307825	1.50649099	1.22363315	0.97720675	0.96067189	0.77239135	0.61710089	0.55973424	0.44791359	0.34881932	0.35075771	0.27474221	0.21779725	0.1911707	0.15910871	0.12238555	0.11127323	0.08267243	0.06990456
8290.01	2.17842707	1.78393217	1.42658043	1.51266007	1.22723112	0.98127437	0.95150351	0.77946738	0.60840734	0.55362834	0.44932812	0.35429274	0.33969604	0.27340778	0.21426483	0.19044806	0.16021212	0.12760116	0.10359806	0.07944829	0.07481542
8290.21	2.19328389	1.78977462	1.43717146	1.51867489	1.22755132	0.98162055	0.97078823	0.78052095	0.60934242	0.56807841	0.45696109	0.34649359	0.35591375	0.27739509	0.21854373	0.20146466	0.15890677	0.12334634	0.11908358	0.09244687	0.07242838
8290.41	2.18402824	1.785073	1.44059253	1.50741033	1.23197351	0.97883558	0.95939301	0.77623084	0.61154135	0.5613705	0.45335549	0.34840738	0.34691392	0.27731427	0.22474142	0.18785144	0.1578408	0.12297369	0.11147255	0.08566577	0.0726873
8290.61	2.18688902	1.79451724	1.43217745	1.51019625	1.23769174	0.97721678	0.95785355	0.78458932	0.61338629	0.56166781	0.46397608	0.35343333	0.34872757	0.27660426	0.21544632	0.19144798	0.15959127	0.12066	0.10844439	0.08855493	0.06669938
8290.81	2.19174322	1.78549689	1.43655849	1.52064375	1.22769165	0.9792037	0.95519041	0.7832273	0.61047848	0.55770792	0.44911414	0.34971916	0.34508025	0.2701561	0.21335336	0.19826079	0.15505516	0.12111903	0.11404127	0.08243759	0.07159081
8291.01	2.1928049	1.79299231	1.44536591	1.51386909	1.23457179	0.97821069	0.97185182	0.78079608	0.61297305	0.56052221	0.45867532	0.35039793	0.3511275	0.28772935	0.22485967	0.19581271	0.1594208	0.12390138	0.11657566	0.08959277	0.07443228
8291.21	2.19741139	1.79266663	1.43337059	1.5179172	1.23027501	0.9852283	0.97082209	0.77843955	0.61690601	0.56532706	0.45673364	0.3530501	0.35727655	0.27661213	0.21767565	0.19734074	0.16403993	0.12549735	0.1121878	0.08817346	0.06418386
8291.41	2.1873742	1.78974004	1.43821001	1.51874618	1.23631916	0.98192477	0.96869086	0.77590826	0.61156209	0.56886424	0.45046562	0.35762583	0.35099112	0.28145512	0.21708103	0.19483448	0.16110189	0.12127901	0.11184448	0.08548601	0.06884637
8291.61	2.19398221	1.79883571	1.43723168	1.52078466	1.23427115	0.97816464	0.96767186	0.78902462	0.60921243	0.56414331	0.45771879	0.34674655	0.35252224	0.28444465	0.21747863	0.19868756	0.15901931	0.12252681	0.11824268	0.09579666	0.07551663
8291.81	2.20428786	1.79555817	1.44096107	1.52558712	1.23916803	0.98003492	0.97540211	0.78645662	0.61318617	0.56839956	0.45492405	0.35116547	0.35582363	0.28124674	0.2147113	0.20304991	0.16212519	0.12322606	0.12181991	0.0902334	0.07180572
8292.01	2.19897184	1.79383107	1.44227481	1.52691631	1.22917734	0.98756027	0.97309493	0.77607921	0.62177666	0.56961835	0.45315164	0.35591852	0.35685359	0.27638658	0.22371384	0.19709111	0.15911372	0.1233914	0.11284083	0.0831774	0.07093564
8292.21	2.20489392	1.79121133	1.44184589	1.52694086	1.23517404	0.98933339	0.97015833	0.78299383	0.61578782	0.57153715	0.44694894	0.35938155	0.36191164	0.27832254	0.22949787	0.19520546	0.1564389	0.12884046	0.11715549	0.08549983	0.07277194
8292.41	2.20298204	1.7962658	1.44864631	1.52357129	1.23864351	0.98749638	0.96866511	0.78696111	0.61483105	0.55905117	0.45868796	0.35580789	0.34782921	0.27436002	0.22072383	0.18841172	0.16253264	0.12381722	0.11359257	0.08620865	0.07423726
8292.61	2.19973978	1.79639931	1.44292016	1.51999096	1.23602519	0.98999148	0.97301125	0.78691438	0.61726869	0.56898678	0.4617061	0.35164208	0.34468113	0.28161558	0.21806353	0.19254638	0.16740568	0.12253137	0.10887855	0.08688028	0.06789447
8292.81	2.20252785	1.80483242	1.4403069	1.51965717	1.23448143	0.98289633	0.97889446	0.78023652	0.61678751	0.56502451	0.45584196	0.3570491	0.34953414	0.28278359	0.21864816	0.1946571	0.16201837	0.12723971	0.11144418	0.09079249	0.07348529
8293.01	2.20032987	1.80248852	1.44314766	1.52667932	1.24800001	0.99670959	0.96539973	0.78659967	0.61577352	0.56088842	0.45588821	0.35960232	0.35425483	0.27876838	0.22557278	0.19182397	0.16223104	0.12734128	0.1108827	0.08730228	0.07915917
8293.21	2.19949445	1.80458208	1.44279909	1.5312436	1.24498234	0.98494744	0.97410535	0.79342154	0.61355623	0.5683328	0.47250885	0.35286557	0.34910475	0.28340419	0.22320195	0.20060731	0.16679175	0.12435223	0.1111154	0.09818561	0.06887832
8293.41	2.20299277	1.80434008	1.44745803	1.52773241	1.2373055	0.98544121	0.97909616	0.78057245	0.6145068	0.56253828	0.45630568	0.34828435	0.3546332	0.28175767	0.21520372	0.19875003	0.16081794	0.12028123	0.11400837	0.08742006	0.0636479
8293.61	2.21237716	1.80005737	1.4548773	1.53648881	1.24523173	0.99758976	0.980062	0.78577593	0.62893936	0.57495369	0.45669287	0.36886267	0.36240565	0.27476867	0.22454289	0.19586803	0.1655484	0.13016412	0.11203545	0.08982284	0.07713066
8293.81	2.20495495	1.80180736	1.44652156	1.52991394	1.24293576	0.99488263	0.96853565	0.7955859	0.62294229	0.57069934	0.46345586	0.36590089	0.35197936	0.28315695	0.22011298	0.19808937	0.17066248	0.12960352	0.11300272	0.09021718	0.07965007
8294.01	2.21238622	1.79951544	1.45610785	1.53116779	1.24011073	0.99075508	0.97983836	0.78757623	0.6164151	0.56723918	0.45892447	0.3513323	0.3535112	0.28258499	0.22487994	0.19978572	0.16347774	0.12829615	0.11327189	0.08670671	0.07659498
8294.21	2.20871219	1.80559869	1.45196462	1.53401879	1.25281535	0.99109793	0.98102378	0.78818539	0.62821682	0.57165087	0.45753378	0.35721456	0.35546266	0.28698524	0.2186956	0.19722773	0.16400178	0.12942959	0.11423272	0.09111507	0.07563701
8294.41	2.20975074	1.81344028	1.44630814	1.53067855	1.24408589	0.99069524	0.97739123	0.79231957	0.62232908	0.56983079	0.45882934	0.36104189	0.34976016	0.28540548	0.2201006	0.19494153	0.16280754	0.12414003	0.11515349	0.08588941	0.07173648
8294.61	2.21953353	1.81632276	1.44999981	1.53534726	1.2470213	0.99550271	0.97980498	0.79355839	0.62704976	0.56660713	0.46354002	0.35782944	0.36044823	0.28467568	0.22719403	0.2015338	0.16288717	0.12928773	0.11723775	0.09606035	0.07839885
8294.81	2.21822891	1.80778595	1.45143677	1.53546695	1.24845896	0.99484914	0.97271918	0.79055813	0.61450191	0.56785978	0.46557206	0.35781004	0.35225998	0.28534206	0.22649149	0.19994141	0.16403516	0.12120264	0.11500448	0.08923037	0.07895942
8295.01	2.21772298	1.8122768	1.45007491	1.54277305	1.24442063	0.98965645	0.98903989	0.79230812	0.63396271	0.58539117	0.45751065	0.35046112	0.36545311	0.28177842	0.22010322	0.20710159	0.16484673	0.12040401	0.11831373	0.09116204	0.06887522
8295.21	2.21540174	1.81806846	1.45376539	1.53692369	1.24857531	0.9953773	0.97516297	0.79389122	0.61633476	0.57023419	0.4552955	0.36021315	0.35819732	0.28128418	0.2223992	0.19632078	0.16660078	0.12648011	0.11114019	0.09431512	0.07669559
8295.41	2.22553	1.81907936	1.44782519	1.54230694	1.25139771	0.99210691	0.97920679	0.80054692	0.62061413	0.57473982	0.46480912	0.35846769	0.36311256	0.28477391	0.22357794	0.20033527	0.16543348	0.12660218	0.11822814	0.09942062	0.07094684
8295.61	2.21708927	1.820924	1.45273795	1.53731946	1.25375495	0.99260188	0.98937415	0.80092481	0.6216808	0.57292951	0.46558326	0.35381988	0.35965716	0.28592022	0.2180672	0.19483472	0.16872437	0.12485	0.11420006	0.09137542	0.06926783
8295.81	2.21505651	1.81327387	1.45466649	1.53956441	1.24675045	0.99092167	0.9850211	0.79125431	0.6206518	0.57803763	0.46003956	0.35927562	0.36283552	0.28373202	0.22624771	0.19504763	0.16005929	0.12343765	0.10752934	0.08899696	0.06771804
8296.01	2.22534403	1.81967302	1.45876479	1.54385428	1.25103245	1.00662947	0.98831247	0.80469778	0.62236555	0.57373727	0.44951051	0.35814821	0.36542999	0.27965077	0.22655173	0.19742371	0.15849669	0.12717367	0.11806959	0.08333762	0.07192484
8296.21	2.22597346	1.81715031	1.45432448	1.54877333	1.25538049	1.00432348	0.98582291	0.79717592	0.6251088	0.57476581	0.46386021	0.36256944	0.36004888	0.28291901	0.22669121	0.2039919	0.16600092	0.12672163	0.11880845	0.09074361	0.07611528
8296.41	2.22577247	1.81914182	1.4557569	1.55426959	1.24733553	0.98877907	0.98897122	0.79697493	0.62335785	0.57978619	0.46036929	0.35413896	0.36305105	0.2839454	0.22170325	0.20399571	0.16513999	0.11579872	0.11972302	0.0905071	0.06585804
8296.61	2.22914395	1.81395479	1.45669493	1.54466538	1.25014029	0.99744117	0.98462128	0.79790381	0.62646324	0.57804955	0.45683545	0.35557246	0.36130153	0.28487285	0.21803989	0.20541335	0.1615773	0.12153263	0.11455363	0.0837856	0.07339565
8296.81	2.22889909	1.81721326	1.45271078	1.54867152	1.26030097	0.99780937	0.97582292	0.79816678	0.62220534	0.56812967	0.46508163	0.35423025	0.35739147	0.28543957	0.21400174	0.19206453	0.1664687	0.12322052	0.1149556	0.09068043	0.06179658
8297.01	2.22599182	1.8158228	1.45954967	1.55036716	1.25603757	0.99930716	0.99202918	0.79576686	0.62127789	0.57782663	0.46815294	0.35937416	0.36178266	0.28318986	0.22635933	0.20473052	0.16188248	0.1253028	0.11769694	0.0866328	0.07047644
8297.21	2.23063716	1.81264015	1.45868683	1.54448156	1.25046788	0.99953818	0.98987149	0.79159716	0.63010295	0.58079804	0.45644349	0.35862528	0.37004434	0.28188642	0.22516294	0.20234443	0.16378053	0.12051273	0.12118477	0.08196742	0.07152763
8297.41	2.22594056	1.82427784	1.46729827	1.54049734	1.2596632	1.00432014	0.98037218	0.79880837	0.63450535	0.57189859	0.46456808	0.36202394	0.35792886	0.28510483	0.22570058	0.1941476	0.16919597	0.13077665	0.11412042	0.09055741	0.07754579
8297.61	2.2347649	1.81888028	1.46394064	1.55811791	1.26153503	1.00497581	0.99417614	0.8032718	0.63021539	0.58037628	0.46709651	0.37052895	0.3642553	0.2853299	0.22652257	0.20320655	0.16414483	0.12982558	0.12188715	0.09114463	0.07923297
8297.81	2.23184785	1.81797691	1.46448851	1.55032901	1.25975428	1.00708032	0.99255513	0.79531172	0.62428077	0.57531036	0.46345609	0.3629769	0.36217057	0.29179224	0.22979327	0.20078946	0.1617945	0.13095666	0.11715907	0.09216411	0.07323685
8298.01	2.23212394	1.82285877	1.45973444	1.54615573	1.25800524	0.99808669	0.99510526	0.79315928	0.63034614	0.57773818	0.46460098	0.35680853	0.3613156	0.2828327	0.22016068	0.20092131	0.16209681	0.12918592	0.11109442	0.08808191	0.0674645
8298.21	2.23220047	1.8228273	1.4567337	1.55129389	1.24935971	1.00175643	0.98331474	0.79097346	0.63066371	0.57286109	0.45678919	0.36181342	0.3583573	0.27856239	0.22282787	0.20011021	0.15951832	0.12594701	0.11449236	0.08328707	0.07284036
8298.41	2.23342046	1.82494279	1.47006845	1.55284766	1.2636703	1.00620389	0.98695992	0.8013902	0.62701448	0.57303537	0.46677774	0.36047398	0.3608781	0.28758701	0.22349473	0.19907571	0.16521652	0.12525273	0.11729234	0.09182699	0.07402244
8298.61	2.23961005	1.81685515	1.47070765	1.5595055	1.25787483	1.00517607	0.99172853	0.79890445	0.63023575	0.58060826	0.46775907	0.36323225	0.37120663	0.28142794	0.21857448	0.20365072	0.16316922	0.13052584	0.12684101	0.09111435	0.07827273
8298.81	2.23467717	1.82558604	1.47436929	1.55863766	1.25766263	1.00181055	0.99938177	0.80104021	0.63325938	0.59001673	0.46103162	0.36175882	0.3636037	0.28560718	0.22526737	0.20804978	0.16153653	0.12689329	0.11406511	0.08719594	0.07611766
8299.01	2.2420288	1.83178111	1.46392322	1.56051521	1.26511321	1.00043011	0.99620151	0.79896882	0.62402018	0.58245123	0.45969719	0.36508142	0.36793601	0.28543743	0.2177641	0.20887066	0.16609414	0.12639667	0.1146962	0.09128458	0.07186046
8299.21	2.24076971	1.82973643	1.46663117	1.55802063	1.27127395	1.01047802	0.99272322	0.80394939	0.63087233	0.57760156	0.47261208	0.36596309	0.36237346	0.29031166	0.226958	0.2072146	0.16668518	0.13310267	0.11321467	0.09562046	0.08035651
8299.41	2.2340146	1.82832118	1.47226214	1.55746726	1.26093421	1.00404501	1.00177382	0.79991153	0.62863453	0.58581866	0.46627778	0.35686647	0.36147391	0.2868863	0.2283568	0.20355679	0.15984352	0.1258247	0.11422247	0.09202034	0.07105199
8299.61	2.24397144	1.82784959	1.47402324	1.56040649	1.26020418	0.99810605	0.99473666	0.8005462	0.63143605	0.58115567	0.45674366	0.36127878	0.3681451	0.28171881	0.2259826	0.20072723	0.15941365	0.12609649	0.11371344	0.08531721	0.07425319
8299.81	2.24253353	1.82712074	1.46659136	1.56567578	1.26780997	1.00583673	0.99571537	0.80966452	0.63148483	0.57484973	0.46734804	0.36650835	0.36366807	0.28483661	0.22587939	0.19823481	0.16655381	0.12605525	0.11394733	0.09358508	0.0737032
8300.01	2.23992047	1.82903715	1.4770782	1.56641106	1.26228152	1.01150417	0.99984621	0.79891709	0.63001545	0.58321942	0.46945947	0.36946928	0.36675202	0.28830107	0.23409935	0.20375801	0.16397341	0.12998701	0.11523122	0.08455856	0.07423154
8300.21	2.24737701	1.83664962	1.46913671	1.55859737	1.26554427	1.00264525	1.00276851	0.80583671	0.62622817	0.59020175	0.46767873	0.35829388	0.3643757	0.29388197	0.22521897	0.20076276	0.16614492	0.11782528	0.11382073	0.08628447	0.07045999
8300.41	2.24389324	1.83641382	1.47302914	1.56528024	1.26935635	1.01079202	0.9939866	0.80481461	0.63140329	0.58373035	0.47164553	0.36547457	0.36474382	0.28581484	0.22602387	0.20024777	0.16793187	0.12580062	0.11376494	0.09317834	0.07197681
8300.61	2.24504885	1.83189936	1.47901283	1.56596808	1.27373681	1.01339973	1.00049185	0.81463674	0.63851069	0.58235086	0.46809238	0.36711492	0.35446917	0.28456529	0.22560355	0.20001198	0.16526611	0.13392757	0.11603111	0.08823903	0.0760691
8300.81	2.24633941	1.84269257	1.4770391	1.56648044	1.26706395	1.00584602	1.00654124	0.80633882	0.62333353	0.59216274	0.47657174	0.35589229	0.37438857	0.29300006	0.22281285	0.20726205	0.1705652	0.1264422	0.11423439	0.09296925	0.0752255
8301.01	2.24379286	1.84159704	1.46932292	1.5613666	1.27544651	1.0027895	0.99382757	0.80947522	0.62813004	0.58622659	0.47104043	0.35614883	0.36959397	0.2915779	0.21862026	0.20181705	0.1674598	0.12501432	0.10778159	0.08975966	0.06729189
8301.21	2.24632797	1.83526416	1.47547865	1.56955985	1.27199517	1.01081634	1.00118541	0.8121498	0.63568862	0.58199609	0.46939176	0.36787926	0.35896002	0.28411468	0.22343632	0.20206452	0.16893371	0.12556196	0.11621231	0.09066684	0.07356825
8301.41	2.25529298	1.83836003	1.4780097	1.57223348	1.27188621	1.01599431	1.00831889	0.81536725	0.63415798	0.58407916	0.47256321	0.36700427	0.36902486	0.28942808	0.2323279	0.20660211	0.16815622	0.12867499	0.1214754	0.09593041	0.07662168
8301.61	2.25274119	1.836091	1.47673769	1.56826119	1.2687274	1.01947932	1.00407766	0.80562952	0.63219986	0.5889789	0.46622437	0.36400704	0.3712319	0.28776129	0.23116723	0.20373703	0.1601475	0.12858611	0.11830062	0.08993132	0.07451955
8301.81	2.2498382	1.83979912	1.48185039	1.57038836	1.2707933	1.01230288	1.00537895	0.80781225	0.64014967	0.59028305	0.47082514	0.3625251	0.36149107	0.28620013	0.22901936	0.20468379	0.15884788	0.12666846	0.11185354	0.09431417	0.07504597
8302.01	2.25533614	1.84542199	1.47826982	1.56882576	1.27796207	1.01587772	1.00650333	0.81239513	0.63685807	0.59104169	0.47464746	0.36760341	0.37111818	0.29288729	0.22971817	0.20482684	0.16583832	0.12923218	0.12158626	0.10056693	0.07600418
8302.21	2.25622424	1.84300299	1.47677326	1.57293014	1.27243791	1.00773263	1.00722932	0.80834583	0.62914928	0.58651532	0.47502059	0.35520445	0.36965906	0.29083761	0.22882458	0.20289804	0.16269906	0.12795974	0.11564726	0.08776791	0.07358328
8302.41	2.25541672	1.84233447	1.47922492	1.57452015	1.27490316	1.01315212	1.00967382	0.81298879	0.63740214	0.5958103	0.47205967	0.36336147	0.37129199	0.29370316	0.22772404	0.20783592	0.16584189	0.12888909	0.11606544	0.08771212	0.06896463
8302.61	2.26206478	1.84164377	1.4825902	1.57716612	1.26412592	1.00754905	1.01261209	0.80859402	0.63553174	0.59377063	0.46717924	0.36641585	0.37780796	0.28005107	0.22981807	0.20707775	0.15829142	0.12612082	0.11955661	0.08158929	0.07575408
8302.81	2.27570638	1.85159798	1.48258066	1.57846049	1.28713451	1.0205853	1.01070451	0.82336429	0.62900241	0.59272278	0.48436946	0.36737429	0.37734853	0.29797729	0.22869774	0.21530677	0.17166574	0.12502552	0.12103838	0.09420807	0.0743672
8303.01	2.25719771	1.84171458	1.49012804	1.57900004	1.28042446	1.02240109	1.00832676	0.81963924	0.64337238	0.58621133	0.48008937	0.3695439	0.36670076	0.29016789	0.23191973	0.20329119	0.16637619	0.13408352	0.11706489	0.09797842	0.08512774
8303.21	2.26361331	1.85111495	1.47866106	1.57942752	1.27843843	1.00904298	1.02567386	0.81544307	0.63310512	0.59810103	0.47476262	0.36370837	0.37786566	0.29275068	0.22246333	0.21005822	0.16513188	0.12047268	0.1181888	0.09976418	0.07031456
8303.41	2.25684699	1.85013695	1.48082256	1.57037286	1.2819923	1.01948047	0.99888705	0.82190898	0.63700946	0.58607019	0.47364467	0.3647865	0.36545836	0.29230889	0.22399159	0.20146013	0.16717632	0.12325336	0.11282367	0.09366639	0.07177487
8303.61	2.26796302	1.84279485	1.48708558	1.58017711	1.28271637	1.01937914	1.0145769	0.82091263	0.63727053	0.5866927	0.47434443	0.36944829	0.36846076	0.28608402	0.22208019	0.2114153	0.15984328	0.12874795	0.12006158	0.09506352	0.06873408
8303.81	2.25795922	1.84425803	1.48574543	1.57646898	1.27218519	1.01607776	1.01562046	0.81271032	0.63893016	0.58684076	0.47407621	0.36665522	0.36660372	0.2931219	0.23582884	0.19974423	0.16036637	0.13132812	0.11118597	0.08708293	0.07928506
8304.01	2.26550993	1.85288354	1.48300767	1.58184961	1.28730903	1.01688051	1.00737165	0.81722597	0.6333576	0.58790887	0.47063464	0.35857831	0.36626827	0.29833373	0.21882721	0.19783474	0.17194446	0.11555244	0.11328119	0.09060485	0.06766048
8304.21	2.27149901	1.85024734	1.48479962	1.58476166	1.28204356	1.0144515	1.01115393	0.81774977	0.63339051	0.59327401	0.47415012	0.36130201	0.37398039	0.28345021	0.21915789	0.20641733	0.16690977	0.12518097	0.12072581	0.09463651	0.06139651
8304.41	2.26916227	1.85450121	1.48607373	1.59304456	1.28407297	1.02141333	1.01714181	0.82141331	0.63384875	0.59765113	0.47887677	0.36730014	0.37207257	0.28986105	0.22771426	0.2087102	0.17011149	0.1279657	0.12491435	0.09069879	0.07572237
8304.61	2.27023825	1.85347744	1.49507213	1.57562403	1.28477822	1.02384758	1.01497482	0.81731823	0.64600857	0.58581198	0.48122996	0.36962759	0.36870991	0.29699834	0.23057576	0.19951774	0.17054279	0.13324357	0.11462301	0.09431798	0.07822886
8304.81	2.2691687	1.85256024	1.4882628	1.58609299	1.28100858	1.01864743	1.01039671	0.81539777	0.64540303	0.5895995	0.47197407	0.36310906	0.37092744	0.29052337	0.22211214	0.20184136	0.1660641	0.12520181	0.10877723	0.08967931	0.06959564
8305.01	2.27446851	1.86101361	1.48689175	1.58715419	1.28994642	1.02231765	1.01610898	0.81958774	0.63450607	0.59332431	0.47565645	0.36705004	0.36868106	0.290181	0.23105737	0.21084524	0.16981037	0.12430931	0.11789364	0.09943492	0.06993952
8305.21	2.27210268	1.85037347	1.49588585	1.58824495	1.28514705	1.02748609	1.01989387	0.81473783	0.64265045	0.59483303	0.47917384	0.36534392	0.37594758	0.28456434	0.23345943	0.20771671	0.15878447	0.13413454	0.12806672	0.09388144	0.07972303
8305.41	2.26766953	1.8579907	1.49748349	1.58222536	1.28350458	1.02486086	1.01169561	0.8160055	0.64193304	0.58811606	0.47735828	0.36866485	0.36843692	0.2917591	0.22837206	0.21017695	0.16851695	0.12526012	0.10436004	0.08665688	0.07377306
8305.61	2.27333269	1.85517879	1.48979664	1.5844324	1.28088055	1.02244353	1.00936603	0.81798151	0.6469272	0.5868863	0.47794074	0.37281834	0.3667916	0.29435762	0.22919794	0.20189715	0.16923626	0.13503195	0.11823601	0.09124095	0.07017532
8305.81	2.27906498	1.85974522	1.49964738	1.58561138	1.28879819	1.03155565	1.01819395	0.81903795	0.64460762	0.59498037	0.47220629	0.37668621	0.37223517	0.29380878	0.23307463	0.2100885	0.16601475	0.12788678	0.11906999	0.09356315	0.08038202
8306.01	2.27395734	1.85555764	1.49524546	1.58785657	1.28797517	1.03034282	1.02125548	0.82063678	0.63924344	0.60029782	0.48181814	0.37147414	0.36926972	0.29825791	0.2279429	0.20267082	0.17035253	0.12730146	0.11352199	0.09034808	0.07561293
8306.21	2.28009686	1.86693879	1.4945848	1.59834627	1.29408489	1.02254105	1.02480339	0.822516	0.64158638	0.61048449	0.4859392	0.3693143	0.37868105	0.29719456	0.22514125	0.21778918	0.1717561	0.12997438	0.12586325	0.0996216	0.06759158
8306.41	2.2864109	1.86591597	1.49365854	1.59381179	1.28676973	1.02505851	1.0150628	0.81534198	0.64198335	0.5995015	0.47234267	0.37088667	0.37461602	0.29260334	0.23199626	0.21449257	0.16606768	0.12398888	0.1243121	0.09199674	0.07107463
8306.61	2.28347406	1.86304637	1.4905417	1.59997062	1.29711471	1.03331661	1.03250407	0.82994417	0.63889941	0.59700168	0.48083776	0.36871826	0.37672268	0.28918346	0.22620054	0.21538855	0.17304452	0.12790657	0.12687033	0.09523637	0.07569185
8306.81	2.27494058	1.86587544	1.49417138	1.58612422	1.29214273	1.02646971	1.01829337	0.82926134	0.64447077	0.59455288	0.48219818	0.37033044	0.36488019	0.29189285	0.23493787	0.20570804	0.17062529	0.13420607	0.11139721	0.09502919	0.07367864
8307.01	2.27869019	1.86411162	1.50582266	1.59418444	1.28886543	1.03061128	1.01889109	0.82121995	0.65083679	0.60109294	0.47460383	0.37378203	0.3759719	0.30034836	0.23752113	0.21939255	0.16968234	0.13002969	0.11856622	0.095141	0.07527247
8307.21	2.27814445	1.87422987	1.4931426	1.59756021	1.29288874	1.02726293	1.0138421	0.82647208	0.64669641	0.59241952	0.47717112	0.36960637	0.3730868	0.28888353	0.21922918	0.20518685	0.17232545	0.13050223	0.11426181	0.09574587	0.06960192
8307.41	2.2791656	1.86276098	1.50004387	1.59390883	1.29473172	1.03051019	1.03400349	0.83283976	0.64264997	0.60462035	0.48422545	0.37621485	0.37138783	0.28948077	0.2292945	0.21573688	0.17231877	0.13058902	0.11822075	0.09244044	0.07590666
8307.61	2.28108606	1.86632033	1.50542383	1.59214524	1.28745399	1.02312371	1.02501296	0.82364705	0.64168852	0.60074104	0.48352474	0.36867433	0.37389146	0.29357513	0.23061038	0.20622231	0.17283662	0.13102461	0.11660379	0.09378488	0.08189066
8307.81	2.2897459	1.86548062	1.48803377	1.59289245	1.29443441	1.02506232	1.02102279	0.81727794	0.64456876	0.59643258	0.47461051	0.36701094	0.37561523	0.29184159	0.21942993	0.20888473	0.16619451	0.12432982	0.11739224	0.09173853	0.06457081
8308.01	2.28455719	1.86679049	1.4967916	1.59693722	1.29864011	1.04122734	1.02415871	0.83348707	0.65514286	0.5977291	0.47816724	0.38106691	0.37095462	0.28612026	0.22898813	0.2087145	0.16857894	0.13004876	0.12026495	0.09281809	0.07576767
8308.21	2.2828587	1.87542983	1.5043447	1.59772925	1.29568181	1.02789974	1.03452753	0.82427696	0.64668187	0.60451568	0.4869265	0.37253677	0.37540566	0.2988263	0.24352713	0.20981504	0.17401393	0.13162852	0.12463778	0.10339339	0.07691208
8308.41	2.2891458	1.87546869	1.50166607	1.60150532	1.29779921	1.0313108	1.02209925	0.82624129	0.64653047	0.60517276	0.48170108	0.36864649	0.37558376	0.29600104	0.23418351	0.20427538	0.16797812	0.12881542	0.11868328	0.09436114	0.07464567
8308.61	2.28465828	1.86781092	1.50404148	1.59093289	1.29148088	1.02494576	1.01629805	0.82171443	0.65127494	0.58799852	0.47946733	0.37199158	0.3719083	0.28783139	0.22835168	0.20360065	0.16926582	0.1287332	0.11433381	0.08821447	0.07018288
8308.81	2.2905086	1.86926599	1.50138605	1.60804323	1.29303084	1.03167159	1.02980303	0.82675627	0.64573732	0.60219253	0.47869605	0.37652271	0.37923418	0.29063662	0.22396605	0.21166063	0.16841085	0.12718999	0.11947507	0.09169752	0.07166592
8309.01	2.29871377	1.87083932	1.50486946	1.60241775	1.30070958	1.03550172	1.03200768	0.82600358	0.64596303	0.60640229	0.48446196	0.37248408	0.38555132	0.2991546	0.2398531	0.21194864	0.17128332	0.12937571	0.12891454	0.09462769	0.08089748
8309.21	2.29902968	1.86900898	1.50591397	1.6063867	1.29586087	1.02031136	1.03542255	0.8246949	0.64936264	0.61205448	0.48407429	0.36319982	0.38251149	0.29458722	0.22785731	0.21392585	0.16929563	0.11899043	0.125117	0.0896426	0.0648047
8309.41	2.30099472	1.87525316	1.50621867	1.60072521	1.2965499	1.02902746	1.0280044	0.8270872	0.65561922	0.59944809	0.48124212	0.37150299	0.37660705	0.30031117	0.23609753	0.20783402	0.16661079	0.12915207	0.12083668	0.10021264	0.06841531
8309.61	2.29928097	1.87194725	1.50448775	1.60449747	1.30316077	1.0341363	1.03705334	0.83101157	0.64492758	0.60412348	0.48259896	0.36980926	0.37701379	0.29391631	0.22842928	0.21492244	0.16854794	0.12583853	0.12087411	0.09150441	0.07537428
8309.81	2.29150209	1.86854382	1.50685594	1.59565095	1.29851327	1.0311519	1.02830886	0.82456544	0.64356385	0.59867276	0.47980732	0.36885326	0.36953699	0.29170235	0.23008342	0.20698525	0.16535218	0.12699154	0.11364096	0.09223277	0.07289689
8310.01	2.30366167	1.87863322	1.51321411	1.61187081	1.29790435	1.0299933	1.04005074	0.83269981	0.64778455	0.61123956	0.48096341	0.36918961	0.38243114	0.29965314	0.22970744	0.21267367	0.17148288	0.12204624	0.12555403	0.0910402	0.07409135
8310.21	2.30171522	1.87976118	1.50205183	1.60905604	1.30918513	1.03351665	1.0269339	0.83753899	0.6360453	0.59401692	0.48807687	0.36355483	0.37804281	0.29801925	0.22774502	0.20514155	0.17734583	0.1229725	0.12057251	0.09527881	0.06742635
8310.41	2.29263386	1.87223716	1.50633597	1.60866741	1.3086916	1.04070997	1.03267597	0.84099034	0.6440893	0.60146321	0.4828977	0.37825357	0.37145244	0.2944661	0.23375793	0.20829035	0.17070468	0.13034988	0.11731929	0.09343965	0.07450548
8310.61	2.29383525	1.86949225	1.50947203	1.60531596	1.29993806	1.0295668	1.03593778	0.81622938	0.6497019	0.6067654	0.48301023	0.37036735	0.37863575	0.29467543	0.23242676	0.21165014	0.15973456	0.12931681	0.12014073	0.08506257	0.07260743
8310.81	2.30061135	1.88510851	1.50932128	1.60283665	1.30217948	1.04026571	1.02471565	0.82720133	0.64977701	0.6003753	0.48265488	0.36809223	0.37717496	0.29781398	0.23090108	0.21223618	0.17165438	0.12993821	0.11309522	0.09146853	0.06647644
8311.01	2.29426917	1.87637206	1.50174475	1.61140756	1.29946456	1.03737807	1.03593348	0.83169702	0.64568837	0.59587253	0.48007554	0.37394368	0.36674558	0.28498157	0.22818633	0.20650888	0.16270192	0.1297474	0.11866754	0.08773882	0.07088891
8311.21	2.29645213	1.88564344	1.50993013	1.608712	1.29733668	1.03470588	1.03907775	0.83245209	0.64593299	0.60845555	0.49384421	0.37618338	0.37443553	0.29735788	0.23321601	0.20826341	0.16952951	0.13492728	0.118092	0.09397371	0.07343379
8311.41	2.30424413	1.88675876	1.51785064	1.60895137	1.30198155	1.03211164	1.0339837	0.84146002	0.6525255	0.61191143	0.489721	0.36287414	0.38002764	0.29975256	0.23149081	0.21182657	0.1747392	0.12674428	0.12023801	0.09503395	0.07131782
8311.61	2.29650459	1.87412186	1.5081625	1.61126928	1.30167852	1.03405452	1.03024529	0.8317037	0.6528643	0.59977783	0.48268813	0.37621581	0.37363063	0.29562386	0.22175809	0.2079382	0.17293461	0.12136723	0.11554164	0.09297044	0.06187311
8311.81	2.30113253	1.88416978	1.51368713	1.61692862	1.3118795	1.04486251	1.0360434	0.83359626	0.65530332	0.60406674	0.48837846	0.38073288	0.37108695	0.29192337	0.23128482	0.19871427	0.16991528	0.13742424	0.12575716	0.08576758	0.07212368
8312.01	2.31315002	1.89112564	1.52125645	1.60929946	1.31433545	1.04381061	1.04088305	0.8346012	0.65393909	0.60797466	0.49041003	0.38004672	0.38643276	0.30482944	0.23859258	0.21526409	0.17559751	0.13595725	0.12356824	0.09630067	0.0800561
8312.21	2.31808576	1.88437124	1.51787353	1.62086658	1.30534563	1.04024315	1.03983497	0.83195713	0.66273697	0.61075796	0.48730439	0.37837802	0.38832509	0.30170497	0.23604222	0.21258045	0.17484315	0.13091208	0.12875098	0.09324295	0.07288972
8312.41	2.31580314	1.88877125	1.51721692	1.62109355	1.30492339	1.03956795	1.0395913	0.83278993	0.65208729	0.60924042	0.4834339	0.38162958	0.38370596	0.29757937	0.23208233	0.21875192	0.16955026	0.13387514	0.12837237	0.08589275	0.0663816
8312.61	2.30911359	1.88954039	1.51580715	1.61295823	1.31175599	1.03840232	1.03357409	0.84150937	0.64415534	0.60329879	0.49283761	0.374009	0.37620293	0.30368479	0.23795482	0.20443989	0.17436345	0.12949182	0.11478513	0.09942038	0.07685462
8312.81	2.31307921	1.88652559	1.52394983	1.61834768	1.31234227	1.04155955	1.03781485	0.84278563	0.65241625	0.61016835	0.48724431	0.37084268	0.38876807	0.29740413	0.23481266	0.21495725	0.16893824	0.12819057	0.12084764	0.09540446	0.07345248
8313.01	2.31292328	1.88545271	1.51840878	1.62371782	1.30957184	1.03613973	1.03884624	0.8383911	0.65280612	0.61525096	0.48284596	0.37612807	0.37733232	0.29706677	0.23606225	0.21175147	0.1718715	0.13080956	0.11712855	0.09286888	0.06987944
8313.21	2.31907329	1.89389201	1.51832008	1.62184362	1.31444631	1.04311585	1.042356	0.83939174	0.65321716	0.61388386	0.48734516	0.37893616	0.38070499	0.30316981	0.23751231	0.21440531	0.17318256	0.13171555	0.12493342	0.09696681	0.07587543
8313.41	2.31690273	1.88568373	1.51381254	1.62171249	1.32153783	1.04540706	1.04997014	0.83796409	0.65046867	0.61035098	0.48975795	0.37788331	0.38505351	0.29762133	0.2307622	0.21228124	0.16866882	0.13141466	0.12907571	0.09148676	0.07622495
8313.61	2.30682597	1.88550111	1.52446079	1.61994795	1.3132628	1.04418746	1.04374289	0.83632854	0.65784629	0.60976566	0.48894137	0.37379368	0.38053404	0.29609235	0.2347514	0.2116058	0.16948231	0.13687878	0.11695999	0.08863432	0.07549965
8313.81	2.32007441	1.89628978	1.52225382	1.62542347	1.30681	1.03974311	1.04444384	0.83916501	0.65649748	0.61038793	0.48587125	0.37670485	0.38054143	0.30414494	0.23528399	0.21632863	0.16854055	0.13130149	0.12419599	0.09773977	0.07337605
8314.01	2.31574234	1.89205547	1.52848816	1.62568621	1.31488095	1.06127048	1.04558538	0.84088829	0.65649064	0.60941328	0.48907155	0.38563191	0.38188564	0.29887041	0.23629399	0.20760346	0.17009695	0.14007712	0.12594074	0.08899767	0.07829753
8314.21	2.31626734	1.89377495	1.51933074	1.62035469	1.31950961	1.03813839	1.04836296	0.84383658	0.65164049	0.61279381	0.49773854	0.37698375	0.37736904	0.29808363	0.232228	0.2121184	0.17280753	0.12578345	0.12475771	0.1003917	0.0753614
8314.41	2.31746277	1.89455529	1.52300954	1.61971382	1.31615386	1.0366888	1.04958652	0.84361652	0.65223654	0.61704982	0.49734253	0.37407171	0.38058006	0.30771574	0.23407241	0.21116949	0.17354496	0.1321118	0.11245054	0.09606631	0.07235685
8314.61	2.31838045	1.89338203	1.51758172	1.62467841	1.31980429	1.046142	1.03886842	0.84230689	0.65803449	0.61142767	0.48437685	0.37329547	0.37800514	0.30380376	0.23144651	0.21087147	0.1754349	0.12767177	0.12095398	0.09536416	0.06647438
8314.81	2.32463941	1.89701768	1.52191517	1.62610034	1.31918846	1.05598682	1.05102538	0.85294918	0.65856572	0.61559857	0.49202317	0.38672489	0.37895905	0.29268821	0.22880023	0.21416069	0.17474754	0.13584362	0.12090963	0.09746225	0.07755403
8315.01	2.32864222	1.89951058	1.52973652	1.62794785	1.31657539	1.04591537	1.05245184	0.83980707	0.66415914	0.62158311	0.49662608	0.37932526	0.38892971	0.3017114	0.2424018	0.21994663	0.16513236	0.13554479	0.12840527	0.09598644	0.08009353
8315.21	2.31489472	1.89794703	1.52601433	1.6193478	1.32175956	1.04785037	1.03830456	0.84022668	0.66480048	0.60650502	0.49213952	0.3745464	0.38009846	0.30192765	0.23045536	0.20539125	0.17520173	0.12994338	0.11275522	0.09091217	0.07275
8315.41	2.32702621	1.90145322	1.52896452	1.62825774	1.32372461	1.04948974	1.04756344	0.85065845	0.66475185	0.61198906	0.49233621	0.38507019	0.38826014	0.29641899	0.23105045	0.21122755	0.17699869	0.13036753	0.12114327	0.09713395	0.06978956
8315.61	2.31898054	1.89352723	1.52859521	1.62394528	1.32081256	1.04606533	1.04640745	0.84014133	0.65927656	0.61655558	0.49270695	0.3834387	0.37679731	0.29168089	0.23408957	0.20751239	0.17300303	0.13651777	0.11837453	0.10430128	0.070151
8315.81	2.32602414	1.90338655	1.52434611	1.62342195	1.32050715	1.04310131	1.04698037	0.84478596	0.65569361	0.61649693	0.49264234	0.37451517	0.38456379	0.30815514	0.23691173	0.21272279	0.17594822	0.13500811	0.12342614	0.09871132	0.07522574
8316.01	2.32510313	1.90394946	1.52444911	1.62691025	1.31802688	1.05115604	1.0476787	0.84404329	0.66592558	0.61513055	0.48541659	0.38743221	0.38242804	0.29819926	0.2326872	0.20927287	0.17378815	0.1357112	0.1195156	0.0873173	0.07344714
8316.21	2.33168158	1.90892382	1.52980065	1.63533405	1.32780109	1.04802513	1.04952263	0.84763959	0.65367373	0.61816538	0.49679774	0.38161956	0.37701427	0.30532583	0.23217221	0.21619988	0.17286714	0.12726594	0.12597078	0.09912403	0.06842485
8316.41	2.33464488	1.89911981	1.53314662	1.63951949	1.32564936	1.05676603	1.05723714	0.83781842	0.66399344	0.61606325	0.48790258	0.38359558	0.39320432	0.29992779	0.24273034	0.21688677	0.17087372	0.13799931	0.12626737	0.09566576	0.08201113
8316.61	2.32829723	1.90050717	1.53284383	1.63083009	1.32572208	1.04667568	1.05317067	0.8475447	0.66422184	0.61381758	0.49842924	0.37442266	0.38329755	0.2991279	0.23661466	0.21335245	0.1754597	0.13233567	0.12597841	0.10068972	0.07326689
8316.81	2.32983527	1.90511747	1.52943921	1.63528113	1.32255707	1.05247593	1.05519222	0.84384182	0.66844424	0.61284936	0.49246925	0.38923227	0.38911735	0.29943689	0.23762651	0.21573664	0.17594107	0.13680197	0.1267063	0.09018118	0.07652107
8317.01	2.33628044	1.90506049	1.53443146	1.64234571	1.32824931	1.05821443	1.05130052	0.84701255	0.66026004	0.61284531	0.49332923	0.38462149	0.38956844	0.29902562	0.24340268	0.21848966	0.16953786	0.13004256	0.13117832	0.0965944	0.0712699
8317.21	2.33292016	1.90232654	1.5293498	1.63194398	1.32667647	1.05216956	1.0582385	0.85354689	0.65402063	0.61467231	0.49945897	0.37455975	0.38991224	0.30757745	0.2323546	0.21620489	0.17756327	0.12605239	0.11831421	0.10007388	0.07281676
8317.41	2.33698043	1.91178365	1.53608179	1.64221791	1.32394371	1.04403758	1.06552886	0.8452709	0.66327699	0.62719453	0.49793857	0.37717806	0.3930925	0.30268248	0.23689004	0.21725727	0.17504127	0.13392783	0.1296472	0.09572704	0.07441393
8317.61	2.33215722	1.91277691	1.52820325	1.64275912	1.32234917	1.05124283	1.04624938	0.8502262	0.66124972	0.61181129	0.49121517	0.37921535	0.3890916	0.30471595	0.23759862	0.21323134	0.1762882	0.12950493	0.12149066	0.09166367	0.07681981
8317.81	2.33535418	1.90828772	1.53149104	1.64450697	1.33603559	1.0551405	1.05790543	0.85586694	0.65435417	0.61640276	0.50160116	0.3862549	0.38596784	0.30804404	0.23081585	0.21537519	0.17432435	0.12885166	0.12737793	0.09692008	0.07135621
8318.01	2.3397983	1.91022106	1.53542042	1.64075092	1.3293458	1.04720426	1.06766771	0.84908656	0.66076263	0.62770451	0.50004333	0.37483775	0.38759314	0.30481108	0.23512431	0.22439743	0.17461927	0.12856771	0.12602943	0.09994872	0.07400981
8318.21	2.33413753	1.90880652	1.54094839	1.63607244	1.3163651	1.04987454	1.05360745	0.84083942	0.6650451	0.61849679	0.48259515	0.38258158	0.38572704	0.29583987	0.23783656	0.20910479	0.16358026	0.12856937	0.12124103	0.08634741	0.07233801
8318.41	2.34006748	1.90775033	1.53365231	1.64218454	1.33183704	1.06138301	1.05475663	0.84555725	0.6696504	0.61578215	0.49181193	0.38683115	0.38281666	0.30310234	0.23917576	0.21252466	0.17183669	0.13427259	0.12435812	0.09493263	0.07380214
8318.61	2.33992371	1.90605827	1.53967762	1.64953522	1.32815657	1.05858731	1.06952595	0.84455183	0.66220744	0.62684549	0.50032562	0.38544499	0.38907563	0.2971824	0.23959633	0.22236205	0.17041905	0.13663817	0.12949198	0.08889873	0.08027568
8318.81	2.34045801	1.90740581	1.5401659	1.64200763	1.32389412	1.05410504	1.06409406	0.84813384	0.6652921	0.6280042	0.50183743	0.38190829	0.39226185	0.29765614	0.24088784	0.21488977	0.16667326	0.13672782	0.12198466	0.09482009	0.07327142
8319.01	2.34132275	1.9195294	1.53599787	1.63892893	1.33842621	1.05965304	1.05707334	0.85299185	0.6725653	0.61591209	0.48980087	0.38820206	0.38652288	0.30834993	0.24126335	0.20782972	0.18199189	0.1341231	0.11662096	0.09526307	0.07707277
8319.21	2.34171662	1.91909047	1.53245926	1.64284662	1.33457218	1.06053519	1.06154751	0.85368493	0.66123422	0.62609447	0.49558157	0.38694226	0.38523661	0.30342563	0.23173614	0.21825291	0.17542322	0.13401891	0.12876385	0.0988198	0.07111922
8319.41	2.33274683	1.91675182	1.55085659	1.64012245	1.32881651	1.06365895	1.06103157	0.85644082	0.66733964	0.61736048	0.49417943	0.38593375	0.38921892	0.3075138	0.24963041	0.21598292	0.17550524	0.1370144	0.12064523	0.09746129	0.08412829
8319.61	2.34456167	1.91497751	1.5429585	1.65036658	1.33508644	1.06059313	1.06465053	0.85124377	0.66783198	0.6313361	0.49935144	0.37982809	0.39816224	0.30570229	0.23831483	0.21725703	0.17741402	0.13673569	0.11876959	0.09311111	0.07152334
8319.81	2.3397716	1.91960498	1.53817081	1.65150932	1.33363281	1.05237556	1.0561931	0.85781196	0.6655434	0.62071289	0.49986619	0.38236033	0.38062726	0.30656632	0.23427888	0.2101636	0.17562659	0.13203884	0.12156552	0.09412987	0.06994215
8320.01	2.35246095	1.92238613	1.54696321	1.6491311	1.33525191	1.0582006	1.05783748	0.85745076	0.66472419	0.62296189	0.49590391	0.38791167	0.38789593	0.305456	0.24394866	0.21781827	0.17320354	0.13705302	0.12722725	0.10162504	0.08167163
8320.21	2.35065708	1.91913267	1.5436337	1.64844064	1.3435422	1.06070614	1.0653715	0.86182669	0.6640931	0.62740887	0.50073689	0.37802612	0.39533602	0.30662783	0.23987671	0.21942879	0.17612942	0.12936164	0.12402886	0.10490806	0.07739654
8320.41	2.34514675	1.91458817	1.54934049	1.64539889	1.32489667	1.06105232	1.07064294	0.84502128	0.67594202	0.6264242	0.49966663	0.38926803	0.39683615	0.30437406	0.23991867	0.22107531	0.16999896	0.13631369	0.12391442	0.08801157	0.07412806
8320.61	2.36013588	1.92676945	1.54297924	1.65442042	1.34076248	1.0596211	1.06628059	0.85781911	0.66572269	0.62209762	0.49472564	0.38479029	0.39342629	0.30223902	0.23748775	0.21643497	0.17591341	0.13210894	0.12058038	0.09898145	0.07188573
8320.81	2.35235438	1.92103716	1.54290938	1.65896134	1.34227286	1.06622028	1.06113361	0.86245945	0.66562374	0.62523163	0.49855202	0.3825494	0.39572822	0.2993606	0.24268242	0.21808792	0.17762049	0.13448812	0.12871045	0.09607894	0.07898346
8321.01	2.34528789	1.91477843	1.5519886	1.64778833	1.33764634	1.06901526	1.06646012	0.8595796	0.66964515	0.62641634	0.50038236	0.39237486	0.38709794	0.30214652	0.2415628	0.21545578	0.16686757	0.13178731	0.11867183	0.09259827	0.08093372
8321.21	2.3577629	1.91774269	1.54453492	1.65544967	1.32931338	1.05814123	1.0665388	0.84853676	0.66799363	0.62897337	0.49738616	0.38057243	0.39060842	0.3015519	0.24169107	0.22220827	0.17445071	0.13529826	0.12858933	0.09038479	0.07397142
8321.41	2.35617957	1.92853351	1.54729891	1.65312151	1.34364567	1.06485105	1.05546259	0.86013964	0.66763051	0.62224163	0.50439805	0.38404261	0.38914906	0.31553348	0.23207565	0.21146346	0.17914279	0.13112808	0.11846107	0.09526951	0.07230178
8321.61	2.34972343	1.93007513	1.54820108	1.6534851	1.34759674	1.06506658	1.07273244	0.86991909	0.66934093	0.63193239	0.51163429	0.39088761	0.38956343	0.31058987	0.24600144	0.21635605	0.18788798	0.13962699	0.12080091	0.1020766	0.08390322
8321.81	2.34939441	1.92974468	1.55400991	1.65679864	1.33980856	1.06191945	1.06655597	0.85548619	0.66942104	0.63075007	0.50058502	0.38414179	0.39362418	0.30820616	0.24551459	0.21821047	0.17151912	0.1369362	0.11924785	0.09607251	0.07903925
8322.01	2.35816678	1.9258122	1.5497961	1.65566472	1.34194336	1.06319499	1.06649064	0.85637358	0.67784913	0.62330092	0.49593419	0.38936221	0.3920704	0.3037382	0.23476382	0.22056056	0.17510899	0.1289146	0.12370628	0.09081228	0.0785059
8322.21	2.36578164	1.92819448	1.54401231	1.66757349	1.34618101	1.07113743	1.07410358	0.85964421	0.67370137	0.63598956	0.49594158	0.39041912	0.39674865	0.31155904	0.23578401	0.22679616	0.17471321	0.13857032	0.12561411	0.0948518	0.07555857
8322.41	2.34758577	1.92758461	1.55157971	1.64958839	1.33812676	1.062778	1.06599378	0.86343029	0.66323574	0.62358321	0.50652236	0.38225948	0.38253652	0.3137494	0.23894544	0.21126104	0.17406733	0.13133122	0.11436671	0.09431798	0.07656971
8322.61	2.36541829	1.92881199	1.54574251	1.66313938	1.34120236	1.06865335	1.07564186	0.85863236	0.67282136	0.63162745	0.50125807	0.38334023	0.39904224	0.30692109	0.23655077	0.22700645	0.17656572	0.13396193	0.12934059	0.09338052	0.07680741
8322.81	2.36153373	1.92682477	1.55527918	1.66414718	1.34557758	1.07467854	1.07172488	0.85846284	0.67934972	0.62953127	0.50447625	0.39331721	0.38871681	0.29861792	0.23908877	0.22059418	0.16832145	0.13467607	0.12526888	0.0893255	0.0745776
8323.01	2.36629352	1.92614241	1.55725956	1.66901092	1.3503345	1.0729444	1.07338189	0.86698965	0.67462142	0.63623704	0.5063433	0.39739214	0.39344083	0.31017622	0.24414988	0.22846843	0.17835172	0.14033772	0.13109511	0.10000451	0.08106008
8323.21	2.3610197	1.92770262	1.55365682	1.66099719	1.34754787	1.06907511	1.07862424	0.86191276	0.67309483	0.62987031	0.50139898	0.38235818	0.40424978	0.30961402	0.24892493	0.21818448	0.17729719	0.13695503	0.12616581	0.0902694	0.08027974
8323.41	2.36476478	1.92595621	1.55292678	1.66000108	1.34183417	1.07055902	1.07399463	0.86079529	0.67075928	0.62906207	0.50530547	0.38599645	0.39551245	0.3053399	0.23999735	0.22444631	0.1729234	0.12866593	0.1339013	0.09500654	0.07377139
8323.61	2.36077461	1.93599554	1.55272746	1.66598825	1.34490929	1.07708883	1.07265471	0.86314658	0.6760393	0.62825836	0.50318617	0.39190303	0.39731275	0.30981954	0.24604698	0.22681953	0.18154605	0.14022661	0.12474936	0.08957226	0.07809654
8323.81	2.36870965	1.92432709	1.56092811	1.66259317	1.33943973	1.07201481	1.07098578	0.86444953	0.67235239	0.63369859	0.50769538	0.39317428	0.39732586	0.31227048	0.242027	0.21639968	0.17949946	0.13394428	0.13068503	0.09684617	0.08393326
8324.01	2.36385617	1.93131228	1.55882645	1.66335205	1.3440517	1.06942487	1.0735228	0.86226753	0.67645486	0.63369812	0.50598425	0.39039885	0.39972674	0.31106218	0.24332424	0.21742512	0.17207559	0.13548494	0.12299865	0.09377153	0.08030406
8324.21	2.36943349	1.9317555	1.55640316	1.66937808	1.34257708	1.06573796	1.07928037	0.85572461	0.68301423	0.63726843	0.50417441	0.39074313	0.40127431	0.30907782	0.24126073	0.22440434	0.17205413	0.1361394	0.12525958	0.09462411	0.07245699
8324.41	2.37625465	1.93259998	1.55361176	1.67069225	1.35272513	1.06290603	1.07660245	0.8705881	0.66922935	0.63074363	0.50530618	0.38290726	0.39620267	0.30747946	0.23550459	0.22381283	0.17850383	0.13042284	0.13115925	0.09763439	0.06951395
8324.61	2.36893806	1.9394898	1.55177879	1.67559461	1.35209618	1.07415366	1.07863378	0.87881401	0.66692718	0.63411082	0.51249474	0.39252364	0.39674674	0.30751213	0.23805376	0.21742703	0.18016894	0.13264729	0.12970895	0.10113389	0.07223621
8324.81	2.37127146	1.93553444	1.55921531	1.67169241	1.34633408	1.06942368	1.08330988	0.86230591	0.67867668	0.64126195	0.50903696	0.39169036	0.39397871	0.30804952	0.24522849	0.22162057	0.17805989	0.13694526	0.12920803	0.09429462	0.08374825
8325.01	2.37790474	1.93753787	1.56027842	1.67118315	1.35008655	1.07483506	1.08460163	0.86650375	0.68476804	0.63693179	0.49760026	0.39367711	0.40545188	0.31479629	0.23951789	0.22651459	0.17822583	0.13804604	0.1383819	0.09459312	0.07450047
8325.21	2.37219605	1.93402358	1.54828811	1.6669598	1.34700475	1.07313442	1.07478022	0.8593736	0.67023619	0.62768758	0.49562401	0.39143764	0.39163147	0.297237	0.23824378	0.21906448	0.16836937	0.13303829	0.12427109	0.0870753	0.07660857
8325.41	2.37263355	1.93969317	1.55784988	1.67630414	1.3577951	1.07071376	1.08517598	0.86918453	0.66995796	0.63939894	0.51196617	0.39010464	0.39547788	0.30929931	0.24083443	0.22030307	0.18103345	0.13824059	0.13109821	0.1002701	0.07872763
8325.61	2.379917	1.94496413	1.56188846	1.66727404	1.35214696	1.07209063	1.08350872	0.86656764	0.67387064	0.64773525	0.50861853	0.38715707	0.40193163	0.32376703	0.24473139	0.22017861	0.18116053	0.12970854	0.12911743	0.10139878	0.07397118
8325.81	2.36939082	1.93777867	1.55217928	1.67496304	1.35185895	1.07399651	1.0773661	0.86586336	0.68270991	0.63225211	0.50101155	0.38915349	0.39292799	0.30865105	0.23622828	0.22078396	0.17313893	0.13176578	0.12020248	0.09045274	0.07430575
8326.01	2.37875351	1.94924088	1.56058884	1.67554478	1.35564123	1.07571578	1.08540224	0.87821582	0.67720111	0.6369263	0.51245946	0.39400279	0.39092838	0.30779632	0.24182459	0.21895028	0.18381389	0.13838531	0.12553447	0.09559543	0.07479826
8326.21	2.3739756	1.9433219	1.56324363	1.67323689	1.35892187	1.0709691	1.08690714	0.86933807	0.67408713	0.63594593	0.51532477	0.38724481	0.39987074	0.31918725	0.24628301	0.22515656	0.18039329	0.13091565	0.12819332	0.10601623	0.08024111
8326.41	2.37641391	1.94406887	1.55640769	1.67815761	1.35407744	1.07795334	1.0827465	0.86533049	0.67042597	0.63570989	0.50162262	0.38896572	0.40069043	0.31100329	0.23729821	0.22086168	0.17990334	0.12969233	0.1264233	0.09505923	0.07174817
8326.61	2.37621412	1.94392939	1.5626483	1.67555885	1.35303626	1.07638621	1.07499265	0.86733297	0.68236192	0.62871946	0.50767273	0.39351975	0.38890397	0.30893048	0.24081107	0.21972395	0.1792794	0.1370535	0.12206262	0.09515102	0.07265559
8326.81	2.37850103	1.94840332	1.56438518	1.68010596	1.35652314	1.07621574	1.0861473	0.87825278	0.67774494	0.64084495	0.51380581	0.3915454	0.40507494	0.31894382	0.24506589	0.22499753	0.1811436	0.1357689	0.13160366	0.1027189	0.07864299
8327.01	2.3731328	1.94260975	1.56407738	1.66902141	1.3562089	1.07227111	1.07686376	0.87266997	0.67406638	0.63659371	0.50704569	0.39110695	0.39966809	0.31098445	0.23971673	0.22280336	0.17978199	0.13347436	0.11718792	0.09250696	0.07760563
8327.21	2.37809858	1.94635339	1.56474423	1.66455249	1.35483466	1.07780743	1.07848405	0.86791066	0.68593605	0.63379348	0.50709456	0.39363538	0.38963949	0.30827626	0.24457331	0.21999718	0.17492421	0.1367066	0.11549443	0.09807832	0.06973401
8327.41	2.38230142	1.94989701	1.5657692	1.6769164	1.3608912	1.07672668	1.0860834	0.86548665	0.68248781	0.63231338	0.50789756	0.39832818	0.39896404	0.31545385	0.24751969	0.22025562	0.17656167	0.13563062	0.12447256	0.0953079	0.07867447
8327.61	2.38601169	1.95028468	1.5691905	1.68172721	1.36144433	1.0853312	1.09355353	0.88146928	0.68140395	0.63972391	0.51419371	0.39430272	0.40717207	0.31750759	0.24911686	0.22594024	0.17975219	0.14015938	0.12935489	0.1025706	0.07747069
8327.81	2.37949547	1.94349738	1.56598997	1.67824129	1.35261045	1.07947373	1.09039854	0.87072805	0.68119701	0.63830269	0.50904435	0.38881384	0.39456688	0.30973562	0.23549362	0.22962428	0.17418321	0.13455678	0.12803668	0.09267671	0.07299581
8328.01	2.38868746	1.95531054	1.56504273	1.68404059	1.36212049	1.0771327	1.08572315	0.8750234	0.68357476	0.63783587	0.50912279	0.38714515	0.39988839	0.3142937	0.24410697	0.22346259	0.17952784	0.13477994	0.12826318	0.09503848	0.06678572
8328.21	2.38256392	1.94655271	1.56218672	1.68614058	1.3563777	1.08017564	1.08538555	0.87299136	0.67553695	0.64096154	0.50050944	0.38818966	0.40094243	0.30402812	0.24038812	0.2266791	0.16976102	0.13152743	0.13193625	0.09503968	0.07124224
8328.41	2.37636599	1.95114537	1.57410955	1.67812828	1.36406026	1.08813548	1.09240173	0.87418178	0.68339237	0.63657297	0.51554221	0.40414177	0.39360868	0.30773505	0.25006815	0.22192288	0.17427667	0.146307	0.12526554	0.09723766	0.08295456
8328.61	2.37883553	1.95050712	1.57333797	1.68386606	1.34744273	1.07774858	1.09282707	0.86809424	0.68174237	0.64192475	0.50872201	0.38964018	0.40144812	0.31161316	0.24228687	0.22266651	0.17564233	0.13587988	0.12916702	0.09429176	0.07435824
8328.81	2.38794765	1.95441218	1.57141113	1.68259744	1.36638627	1.08278871	1.08067893	0.87315706	0.68927463	0.63648499	0.50912493	0.39532172	0.40375077	0.31412443	0.24347945	0.21791268	0.17816599	0.13305808	0.11770099	0.09217579	0.07691541
8329.01	2.38677654	1.94959207	1.57033968	1.68898753	1.36842499	1.08825994	1.09302806	0.88157872	0.6811827	0.63972748	0.51316661	0.39930378	0.3984872	0.31122621	0.24195953	0.22539354	0.17693813	0.13740207	0.128874	0.0973633	0.07699552
8329.21	2.38676605	1.95756455	1.57255912	1.69003848	1.36977373	1.08372068	1.09568118	0.87877801	0.68455275	0.6473142	0.52278393	0.39845334	0.40262662	0.31272491	0.2535245	0.22854472	0.18059142	0.13805462	0.1258375	0.1043113	0.07989016
8329.41	2.39327273	1.95817061	1.5696094	1.68991141	1.36078678	1.08273363	1.08780645	0.87354234	0.68615445	0.64191402	0.50976223	0.39507638	0.40026533	0.31259044	0.24400612	0.22734738	0.18141063	0.13599754	0.12993282	0.09476645	0.07266942
8329.61	2.3946248	1.95893594	1.57718488	1.69790391	1.36464868	1.08699184	1.09558343	0.87825826	0.69664202	0.64278759	0.51440924	0.39835633	0.40305363	0.30696114	0.24271301	0.2260852	0.17640455	0.1367555	0.13276738	0.09209878	0.07642101
8329.81	2.39624366	1.94828554	1.57176221	1.69134025	1.36539517	1.08261342	1.09383725	0.87562636	0.68237652	0.64506997	0.51858705	0.40135715	0.40318309	0.3101538	0.25114209	0.22900034	0.18036278	0.14570351	0.13427895	0.09704811	0.08019726
8330.01	2.40282401	1.94988366	1.56753159	1.68985061	1.35728917	1.08120227	1.09386586	0.86589006	0.67890962	0.65037454	0.50396341	0.38468539	0.41664111	0.30997451	0.24836083	0.23271395	0.17362912	0.13545705	0.13615459	0.09100706	0.0770115
8330.21	2.39771518	1.95359584	1.57588959	1.68660001	1.3712586	1.0804522	1.08804463	0.8776832	0.69553789	0.63853038	0.51660174	0.39693963	0.40706479	0.31396135	0.25025245	0.2261696	0.18262823	0.1391554	0.12835783	0.09365065	0.08269921
8330.41	2.39901337	1.96178647	1.56913948	1.68718199	1.3710712	1.08124089	1.0957601	0.88424781	0.68404229	0.64585889	0.51699513	0.39589392	0.40522777	0.3207136	0.2391748	0.22370268	0.18649991	0.13536907	0.12905496	0.09721143	0.07535616
8330.61	2.39618167	1.95927902	1.57222225	1.68625526	1.36746083	1.08568233	1.10078191	0.88971833	0.68229814	0.64764894	0.5160436	0.39649938	0.4148358	0.31965979	0.2505432	0.23241426	0.18020614	0.13071373	0.12898177	0.09901554	0.07744413
8330.81	2.389644	1.95605712	1.57410502	1.68955568	1.36324959	1.08106518	1.09155249	0.87516371	0.68673714	0.64255012	0.51116204	0.39274703	0.40430342	0.3105347	0.23918672	0.21848227	0.17509473	0.12588168	0.12301987	0.09270721	0.07577744
8331.01	2.39816675	1.95791767	1.5844574	1.69623498	1.36488678	1.08340907	1.09675025	0.87364251	0.68663677	0.64428295	0.50384024	0.40260254	0.40061509	0.31119655	0.24283644	0.22982765	0.1732237	0.13403035	0.13378447	0.09360265	0.07650629
8331.21	2.40189394	1.96462198	1.57558727	1.69067911	1.37735472	1.08757567	1.09801029	0.88094548	0.68281205	0.64179624	0.51666611	0.3942207	0.40276729	0.32196029	0.24955197	0.22860719	0.17997344	0.13399697	0.1303069	0.09631975	0.07841673
8331.41	2.39977702	1.95828815	1.57376528	1.69497136	1.37139521	1.0882566	1.10191773	0.88312319	0.68072017	0.64988364	0.52237552	0.39520346	0.40957295	0.3179582	0.2418706	0.22896744	0.18709166	0.13832713	0.12931079	0.1053849	0.07591954
8331.61	2.39584717	1.96259614	1.58888267	1.69475083	1.36906944	1.09041339	1.09756779	0.87762121	0.6912431	0.64337576	0.51139063	0.40279596	0.40647923	0.31695636	0.24638419	0.23252703	0.1778291	0.13589774	0.13018078	0.09210021	0.08014573
8331.81	2.39954075	1.95942755	1.5746842	1.69859938	1.37130437	1.08726827	1.09236978	0.87016729	0.68862488	0.64376176	0.50837439	0.40339429	0.40375363	0.31168684	0.24611855	0.22613193	0.17431863	0.14060428	0.13192648	0.08894069	0.0798265
8332.01	2.41096124	1.9623148	1.56833816	1.70471267	1.38134036	1.09187555	1.10827779	0.89161018	0.68220194	0.65615929	0.52498358	0.40246736	0.41090356	0.31913622	0.23948522	0.23870755	0.17797311	0.13029791	0.13419574	0.10174329	0.0746614
8332.21	2.40368852	1.96417256	1.58466721	1.6924303	1.37464414	1.08993888	1.10734033	0.88665203	0.6859649	0.64880122	0.51696891	0.3958882	0.40751158	0.32103356	0.25084444	0.22731925	0.17628582	0.14045883	0.12840074	0.09946687	0.07825842
8332.41	2.39870653	1.96709367	1.5831635	1.69306831	1.36508165	1.09118414	1.0893731	0.87436727	0.69219502	0.64142693	0.50979274	0.39836418	0.40220105	0.31014093	0.24888011	0.22245766	0.18038972	0.14084126	0.12389463	0.09378703	0.07620183
8332.61	2.41173968	1.96322842	1.57947803	1.70242838	1.38148628	1.09183979	1.10026621	0.8872433	0.69341048	0.64961279	0.52226227	0.40000545	0.4135934	0.31789287	0.24294945	0.22970034	0.1802264	0.13501431	0.13230962	0.09796197	0.07527295
8332.81	2.40398273	1.96528431	1.58142596	1.69751338	1.37663136	1.09346521	1.10914086	0.88986138	0.69590898	0.65276707	0.52558845	0.40417149	0.4034773	0.31756457	0.24811199	0.22724534	0.18082316	0.14019043	0.1320042	0.09758909	0.07958339
8333.01	2.40590081	1.97146483	1.58105731	1.69801287	1.36901889	1.08872938	1.10088181	0.87679294	0.6882716	0.65494312	0.51414126	0.39029514	0.41124617	0.31037792	0.24585481	0.22123695	0.18389471	0.13602019	0.13087505	0.10428626	0.078931
8333.21	2.40315875	1.95822759	1.57685471	1.70855216	1.36912642	1.09722638	1.09904956	0.87264374	0.69214996	0.6486689	0.50542587	0.39659964	0.40803706	0.31574639	0.24600097	0.23049689	0.17533596	0.13867022	0.13252586	0.08717616	0.0810217
8333.41	2.40663013	1.96404787	1.57935929	1.69583682	1.38044224	1.0955925	1.09885978	0.89039353	0.69357928	0.64214719	0.5197944	0.4063183	0.39653121	0.31220468	0.24257322	0.23098303	0.17736419	0.13695074	0.12213844	0.09771306	0.07624212
8333.61	2.40681133	1.97283622	1.58342552	1.70381002	1.37450681	1.09216952	1.10675	0.88226894	0.68518003	0.65549959	0.51957244	0.40343892	0.41079842	0.32024988	0.24795767	0.23297072	0.18399604	0.13290573	0.13099831	0.09845598	0.07907358
8333.81	2.41209254	1.96959444	1.58472164	1.70804934	1.37910042	1.09280864	1.10615944	0.88527659	0.68840681	0.65526045	0.51194829	0.39295309	0.41952454	0.32035836	0.24708892	0.23404695	0.18137987	0.13885812	0.1338672	0.09381039	0.07335322
8334.01	2.41377386	1.97621842	1.58866239	1.70487026	1.38263355	1.09381151	1.10128044	0.88894704	0.69524439	0.64527167	0.5218808	0.40574943	0.3999406	0.32024439	0.25045606	0.22575761	0.18582471	0.14266325	0.12704271	0.09406717	0.07542124
8334.21	2.41714558	1.97345992	1.5860393	1.70572333	1.37670122	1.09353399	1.1124513	0.88951066	0.69079741	0.65948261	0.513246	0.40419303	0.41465579	0.3176082	0.24253674	0.23422886	0.18564923	0.14455391	0.13862413	0.09828932	0.08152738
8334.41	2.41203651	1.97317095	1.58572054	1.70147542	1.37925849	1.09935546	1.10312318	0.87769416	0.6857365	0.65281476	0.5196411	0.39574706	0.41076647	0.31520208	0.24801966	0.22146393	0.1787339	0.13587214	0.12664431	0.09704335	0.0737268
8334.61	2.41313538	1.97378989	1.58247073	1.71212725	1.37530456	1.09675599	1.11370491	0.8879166	0.68789626	0.65859331	0.51794547	0.39516992	0.40744864	0.31437524	0.23847458	0.22858192	0.181017	0.13468575	0.13201755	0.09014757	0.07080269
8334.81	2.41107306	1.97824355	1.59098148	1.70218186	1.38639436	1.09541121	1.10626101	0.89774755	0.69177608	0.6517371	0.51880902	0.40259307	0.4059261	0.31705865	0.25295386	0.23087717	0.18379767	0.14087615	0.1315636	0.10069544	0.07603913
8335.01	2.41627821	1.97042223	1.59197021	1.70653061	1.38065014	1.10124922	1.10788559	0.88598708	0.69003685	0.65342558	0.51714748	0.39980756	0.41190564	0.31701811	0.24991127	0.22716929	0.1824971	0.13835622	0.1355688	0.0934437	0.07939282
8335.21	2.40887865	1.96999641	1.59570885	1.70453076	1.37386761	1.10608411	1.1076734	0.88694123	0.69121869	0.65134157	0.52000135	0.40048062	0.40765726	0.31721338	0.25078221	0.22856809	0.18154438	0.145535	0.12141579	0.09189708	0.07480469
8335.41	2.41713008	1.9757268	1.6046207	1.71479015	1.37743173	1.10169601	1.10837554	0.88687519	0.70458611	0.65675486	0.51783866	0.40444194	0.41379367	0.31587299	0.25481315	0.234262	0.17897399	0.15065743	0.13526577	0.09226496	0.08492747
8335.61	2.41855153	1.97101875	1.59255597	1.70936469	1.38363467	1.09942065	1.1049776	0.89462212	0.6931876	0.64854325	0.51931852	0.40112488	0.40955364	0.31852969	0.24838831	0.21984888	0.17457803	0.13947991	0.12624949	0.09849412	0.0726978
8335.81	2.41740975	1.97743173	1.59437718	1.70362	1.38623247	1.1024418	1.10937284	0.89519194	0.6906438	0.65383805	0.52700275	0.40231019	0.40477382	0.32011279	0.24810255	0.22403694	0.18143471	0.13798671	0.12820953	0.10137708	0.07424896
8336.01	2.41553435	1.97456618	1.59920311	1.70833782	1.38119779	1.10002494	1.10878681	0.88426069	0.69701131	0.65859259	0.52833861	0.39986597	0.40783941	0.31912216	0.25838085	0.22643329	0.18148311	0.13559509	0.12710184	0.10314114	0.07987705
8336.21	2.42492828	1.97897716	1.59986067	1.71025447	1.38095389	1.09798694	1.1098194	0.89150933	0.70434411	0.65537585	0.5225758	0.40345036	0.41638624	0.31548914	0.24912663	0.22686339	0.17940743	0.13679839	0.13626498	0.09454949	0.07610312
8336.41	2.41616997	1.98023458	1.58924961	1.70759586	1.38968668	1.10043216	1.11517357	0.89486531	0.698994	0.65134896	0.52832311	0.40668856	0.40619456	0.3215557	0.24852081	0.22109295	0.18532355	0.13961841	0.12983102	0.1002248	0.08105341
8336.61	2.42045435	1.97601672	1.59507322	1.71656756	1.38420949	1.09851336	1.11792969	0.89337638	0.694887	0.66125215	0.52529687	0.40896069	0.41563403	0.32220729	0.25323482	0.22932435	0.18249495	0.14166356	0.13441533	0.10116727	0.07969967
8336.81	2.42089996	1.9871368	1.59428406	1.71160821	1.39156447	1.09336305	1.10946082	0.89477805	0.69766744	0.65417064	0.52729982	0.39151799	0.41059696	0.32877525	0.2472529	0.22594954	0.18292649	0.13695909	0.13590401	0.10126026	0.07568732
8337.01	2.41389427	1.98225876	1.59439969	1.70929221	1.39399729	1.10458803	1.09944247	0.89343527	0.7057329	0.64652027	0.52992195	0.40938341	0.39893471	0.31564649	0.25208207	0.22109128	0.1826082	0.14119817	0.12415665	0.10121233	0.07876602
8337.21	2.43006501	1.97607942	1.59372663	1.72279457	1.38396082	1.1012361	1.11307835	0.89884976	0.69671806	0.66015018	0.5272879	0.40550648	0.41279541	0.31999787	0.24459668	0.23505808	0.18331202	0.13711954	0.1352331	0.09569485	0.07151523
8337.41	2.42216668	1.97541137	1.59208655	1.70616011	1.37554703	1.0969224	1.11660217	0.88286904	0.68711909	0.65605796	0.51539415	0.39459907	0.41713582	0.31663807	0.2538292	0.23016907	0.18407782	0.13286282	0.13117546	0.09369595	0.07169214
8337.61	2.42524895	1.97470136	1.59487391	1.71669058	1.38676415	1.10452485	1.11376595	0.885793	0.69546445	0.65893615	0.5200538	0.40263735	0.40783321	0.31540974	0.24534436	0.23038603	0.18026288	0.13988591	0.13093442	0.09731848	0.07873097
8337.81	2.43047389	1.98163362	1.59472847	1.72563962	1.38688193	1.10289979	1.122828	0.89412907	0.70257934	0.65958704	0.52292484	0.40831839	0.41233241	0.31894859	0.25345727	0.23432685	0.1841646	0.13662411	0.13362712	0.10328276	0.07241955
8338.01	2.43938407	1.99227186	1.60452485	1.7285283	1.39677153	1.10929298	1.12234019	0.89985445	0.69893559	0.66698826	0.53076452	0.40926086	0.42189299	0.32067379	0.25414129	0.23255874	0.18232806	0.14179374	0.14380354	0.10100014	0.08233705
8338.21	2.43548426	1.9857461	1.59549952	1.72068457	1.38770757	1.10458112	1.11937117	0.89256767	0.69624408	0.66150654	0.53094596	0.40124785	0.4206947	0.32406863	0.24996849	0.24297	0.18328722	0.1373787	0.13021272	0.09477217	0.07453528
8338.41	2.42625007	1.98964782	1.60087538	1.71702603	1.39135514	1.10305429	1.11492681	0.88906411	0.69135984	0.65407241	0.51982874	0.39745079	0.40792905	0.32179173	0.24593564	0.22712089	0.17765911	0.14105798	0.12570995	0.09479434	0.07683769
8338.61	2.42905626	1.98978277	1.60473132	1.71880845	1.39314137	1.10889721	1.11989354	0.89714411	0.70162781	0.65610112	0.52488893	0.40725433	0.41626893	0.31882604	0.25362583	0.23190809	0.18292745	0.13925863	0.13509625	0.10338337	0.07456556
8338.81	2.43235955	1.98316761	1.59637475	1.72179751	1.40040646	1.10586882	1.12153887	0.8942931	0.69630631	0.66470469	0.53310817	0.39870035	0.41256939	0.31881174	0.24812432	0.22894932	0.1836911	0.13848926	0.13207382	0.09832246	0.07597414
8339.01	2.43277487	1.99111672	1.59758306	1.72894911	1.38863883	1.09918785	1.13060545	0.89641193	0.69480666	0.66879428	0.52483338	0.39969121	0.41921269	0.32242426	0.2429771	0.23922111	0.17815597	0.1384759	0.13777632	0.09780939	0.07562771
8339.21	2.43152246	1.98968549	1.6001687	1.71411637	1.38709889	1.09754443	1.11186933	0.89332274	0.69514736	0.64991511	0.51791948	0.40019356	0.4097222	0.32219609	0.24813934	0.22922684	0.18668397	0.13668562	0.12934488	0.10236747	0.07590643
8339.41	2.43786296	1.98230906	1.6002841	1.72549133	1.39338241	1.11007476	1.11996268	0.90353158	0.69807037	0.66471947	0.52499741	0.40800129	0.41350996	0.32271012	0.24850102	0.23341228	0.17912324	0.14036633	0.13247269	0.09472568	0.0771071
8339.61	2.43274602	1.98876663	1.60345936	1.72639207	1.39586459	1.1099565	1.12798165	0.90140227	0.70030864	0.66164268	0.53727668	0.40375649	0.41541039	0.32313975	0.24552198	0.23607303	0.18358643	0.13448788	0.1364972	0.103952	0.07819834
8339.81	2.43535694	1.98589822	1.60772514	1.72146324	1.38305269	1.11014581	1.12108158	0.88890031	0.70105298	0.66814865	0.52182358	0.40134798	0.42040144	0.31995829	0.25241061	0.23489357	0.17807396	0.13870622	0.12822741	0.09518297	0.07927123
8340.01	2.43781027	1.99354978	1.59746456	1.72858147	1.39774332	1.10801196	1.11942982	0.90118388	0.70523675	0.65525378	0.52614301	0.40635764	0.41779624	0.31603035	0.24731823	0.23451043	0.18769415	0.14413477	0.13497847	0.09790404	0.07613912
8340.21	2.4370726	1.98448129	1.59988976	1.71871571	1.39003477	1.11556077	1.12415909	0.89783934	0.69810947	0.66169561	0.53219026	0.41214453	0.41056858	0.31529602	0.24414678	0.22932983	0.18031581	0.14362408	0.13301939	0.10086663	0.08120194
8340.41	2.4357284	1.99814411	1.6064353	1.71886877	1.39838419	1.10769582	1.12936949	0.89666155	0.6981438	0.66353835	0.52972597	0.40153395	0.41808139	0.32928928	0.24896904	0.23474861	0.18462403	0.14362598	0.13323849	0.09882076	0.07721511
8340.61	2.43255553	1.99655386	1.60186434	1.72514824	1.3975812	1.10452008	1.11526846	0.90119437	0.69981273	0.65447582	0.5209493	0.39616906	0.41014086	0.3239158	0.24899526	0.22677518	0.18184979	0.13637377	0.12375635	0.09587414	0.0762867
8340.81	2.43688783	1.99456735	1.59621	1.72952108	1.39627467	1.1072576	1.1231141	0.90187434	0.69895109	0.65737976	0.5217151	0.40251671	0.40865742	0.31970247	0.24359771	0.22954012	0.18565543	0.13472701	0.13175672	0.09602005	0.07175294
8341.01	2.43682179	1.99061652	1.60763431	1.72353796	1.39555011	1.11628199	1.12414049	0.89884809	0.70604952	0.66486777	0.53157252	0.4103161	0.41179239	0.31991633	0.25486775	0.22233273	0.18091138	0.1459992	0.13143176	0.10274107	0.08743873
8341.21	2.43283758	1.99702974	1.61134553	1.72194366	1.40090475	1.11517429	1.122725	0.89787081	0.69789131	0.65703023	0.52361053	0.40340625	0.41667282	0.32533082	0.25836964	0.22826911	0.186318	0.13837791	0.12459701	0.09816058	0.0741767
8341.41	2.43601832	1.99357601	1.61094618	1.72975496	1.39675436	1.10894418	1.12067388	0.89757231	0.71444925	0.65731896	0.5256409	0.40792738	0.4074062	0.31791266	0.24553247	0.22284509	0.18014677	0.14309288	0.12629122	0.09437044	0.07930747
8341.61	2.45216164	2.00068041	1.61015654	1.74249796	1.39496146	1.11513114	1.13089537	0.90163258	0.70277818	0.67236413	0.53009075	0.40683876	0.42322861	0.31587394	0.25029751	0.23865319	0.17281993	0.13911797	0.14428037	0.09691579	0.08040538
8341.81	2.44845304	1.99575229	1.61319304	1.72917728	1.40159235	1.12266898	1.12943791	0.90184668	0.70410093	0.66965307	0.53578895	0.41404616	0.4235407	0.32329424	0.25831981	0.2319193	0.18294867	0.14558984	0.13143772	0.09912617	0.08671442
8342.01	2.44072542	2.0011911	1.61531377	1.73082046	1.4050766	1.12043333	1.12633895	0.90321568	0.70382603	0.66741241	0.5293445	0.40736019	0.41946041	0.32865223	0.25023146	0.23579765	0.18402679	0.13764096	0.12851328	0.10035021	0.07844773
8342.21	2.45264992	1.99409099	1.61235547	1.7322226	1.39242182	1.11059904	1.12683891	0.89993409	0.70665367	0.6640128	0.52102607	0.40915786	0.41543471	0.32580336	0.25070139	0.23441626	0.17993482	0.13917256	0.12902755	0.09966524	0.0751535
8342.41	2.44656619	1.99726864	1.61484957	1.73767881	1.40280638	1.12811446	1.12622594	0.90713194	0.71355136	0.66748918	0.52750724	0.40914618	0.41984021	0.32182129	0.25562688	0.23668099	0.17867668	0.14517308	0.13915056	0.10176189	0.08388081
8342.61	2.43375716	1.99528523	1.61144543	1.7286673	1.40089403	1.12149358	1.13236832	0.89809659	0.70618709	0.6669165	0.53006953	0.40555798	0.41551291	0.32116898	0.25583144	0.23302318	0.18029769	0.13799263	0.13010949	0.09344942	0.08169833
8342.81	2.44518766	2.00496669	1.61298734	1.73098926	1.39656124	1.11255137	1.12648248	0.9032276	0.70956858	0.66835583	0.5304088	0.40012707	0.41842329	0.32814678	0.25419259	0.2391956	0.18121155	0.14021641	0.13341397	0.10242064	0.07778468
8343.01	2.45020708	1.99947997	1.61520147	1.73443655	1.40027557	1.11344934	1.13126062	0.90451673	0.70519574	0.66002883	0.53084391	0.41028964	0.418774	0.31667646	0.25075122	0.22889019	0.17649968	0.13436819	0.13158125	0.09351261	0.07215157
8343.21	2.44872794	2.00176974	1.61413479	1.74092583	1.40850959	1.11935878	1.13796448	0.90647605	0.70792182	0.67191638	0.53427619	0.41451298	0.42120587	0.32506403	0.24961277	0.23879505	0.17672141	0.14362169	0.13842005	0.09441287	0.07924238
8343.41	2.44941625	1.99831839	1.6203146	1.73327712	1.39739976	1.11777902	1.12995719	0.90284923	0.70416292	0.67065848	0.52806634	0.41067778	0.41392337	0.32126363	0.25882932	0.22994042	0.18175562	0.1513548	0.12682194	0.09573419	0.08635488
8343.61	2.45505223	2.00361987	1.61364126	1.73431019	1.39670835	1.10950303	1.13243507	0.8965278	0.70429548	0.66892565	0.52184075	0.39835011	0.42137968	0.31678566	0.24890467	0.240232	0.17980154	0.13531281	0.13312453	0.09529312	0.07415095
8343.81	2.45579466	2.00339003	1.61366942	1.75218157	1.41055189	1.11170999	1.13532423	0.91089824	0.70826258	0.66778601	0.53287905	0.4097719	0.42294108	0.31937631	0.24645262	0.23589755	0.17739733	0.1387193	0.14105052	0.09977372	0.07691384
8344.01	2.45350608	2.00326701	1.61495256	1.74199704	1.40474782	1.12621284	1.14294528	0.90662578	0.71032174	0.6785189	0.53256625	0.41596638	0.41828	0.32994183	0.25878545	0.23623873	0.19037874	0.1464913	0.13624638	0.10128958	0.08350483
8344.21	2.45135459	2.00496622	1.61421704	1.73137454	1.40232525	1.11580896	1.13078736	0.8953369	0.70297631	0.67091287	0.52440828	0.39576255	0.42186915	0.32714041	0.25181814	0.23362065	0.17627438	0.13657547	0.13251156	0.09625347	0.07409897
8344.41	2.44845232	2.01198192	1.61981416	1.73504452	1.41315327	1.11841822	1.11948513	0.91103819	0.70869692	0.66089619	0.53850979	0.41363298	0.41207968	0.32432803	0.25102874	0.22564198	0.18426927	0.14103843	0.12879509	0.10056026	0.07861605
8344.61	2.46206436	2.00404139	1.61708718	1.74986724	1.41013847	1.12912647	1.13609408	0.90513614	0.71418138	0.67725028	0.5386607	0.41902882	0.42386662	0.32729539	0.25510435	0.23949982	0.18546827	0.15175458	0.13862771	0.10051806	0.0862549
8344.81	2.45772824	2.00654193	1.62073998	1.74392275	1.40703044	1.121233	1.13819288	0.90353778	0.70605573	0.67963995	0.53570336	0.40171591	0.42618524	0.32721671	0.25596799	0.23474647	0.18087252	0.13775643	0.14001197	0.09732659	0.07882753
8345.01	2.46172604	2.00793548	1.6137991	1.74387602	1.40401755	1.11962962	1.13638424	0.90137127	0.70937522	0.67659319	0.52728122	0.40728032	0.4231907	0.31860312	0.25141235	0.23797728	0.18346413	0.1409278	0.13414639	0.09085996	0.07939854
8345.21	2.45740351	2.00874706	1.62447047	1.74175839	1.409793	1.12807512	1.13284992	0.91496304	0.71900662	0.66833151	0.53762859	0.41523754	0.41315614	0.32742818	0.26205607	0.23401476	0.18482073	0.15137721	0.13479632	0.10041053	0.08579937
8345.41	2.46085724	2.00375624	1.62264323	1.74512963	1.40971837	1.12378597	1.14075016	0.89873508	0.70535191	0.678208	0.52762145	0.41124689	0.42435299	0.32414516	0.254348	0.23610903	0.18163927	0.13862134	0.14110821	0.09341724	0.07952276
8345.61	2.45632538	2.01496978	1.62291872	1.74490456	1.4150549	1.12551664	1.13630794	0.90762022	0.71270447	0.66933383	0.5409016	0.4116856	0.4172393	0.33104833	0.25543319	0.22920848	0.18940385	0.14120682	0.13238472	0.10351379	0.07918058
8345.81	2.4607428	2.02386232	1.61977339	1.74201063	1.41851721	1.11447263	1.13816809	0.9142001	0.70752414	0.67351187	0.54277509	0.40297066	0.42093097	0.33750781	0.2513804	0.23565198	0.18967469	0.13441683	0.13475507	0.10509236	0.0733718
8346.01	2.46308407	2.01265236	1.62104845	1.7439032	1.42070256	1.12567115	1.13362192	0.91190508	0.71096595	0.67162574	0.53800911	0.40800892	0.42168366	0.33130606	0.25974961	0.24100328	0.18290623	0.1450708	0.13936323	0.09938295	0.08043995
8346.21	2.46228585	2.00375434	1.62589383	1.74490837	1.40568195	1.1312542	1.14056133	0.90510848	0.71119841	0.67453087	0.5337612	0.41471111	0.42687093	0.32376679	0.25616618	0.24194552	0.1758519	0.141248	0.13564318	0.09571345	0.08047
8346.41	2.4628714	2.00865741	1.6254158	1.74622111	1.4095522	1.12330413	1.14189505	0.91089657	0.71373876	0.67986716	0.53549236	0.40877282	0.4211074	0.32784089	0.25677558	0.23635174	0.18469985	0.13914491	0.1278612	0.09956725	0.08402339
8346.61	2.46780404	2.01359602	1.61304903	1.74652366	1.407652	1.10622954	1.14178323	0.90925291	0.70589193	0.68026579	0.52577299	0.4007095	0.42777668	0.32783326	0.25563022	0.23585034	0.18382152	0.13350488	0.14092082	0.09475644	0.06840673
8346.81	2.46940336	2.00570937	1.62046249	1.74966888	1.41914306	1.12257186	1.13958119	0.91537574	0.70760862	0.6703595	0.53586596	0.41623842	0.42398583	0.32373437	0.2495747	0.23500277	0.18533881	0.13877593	0.13584298	0.10690768	0.06782783
8347.01	2.46533594	2.01307364	1.6240952	1.75464944	1.41464029	1.12933302	1.14785146	0.91781715	0.71651657	0.67778004	0.53901833	0.41197502	0.42241751	0.32550987	0.25224157	0.23382116	0.18243702	0.14441134	0.12870258	0.10328252	0.08323207
8347.21	2.46920952	2.02041312	1.62706923	1.75670199	1.41963849	1.12357998	1.14363216	0.91608146	0.70818432	0.67889155	0.5349018	0.40409242	0.42403614	0.33254584	0.25430795	0.24102856	0.18726571	0.14130283	0.13303751	0.10543783	0.07621995
8347.41	2.47038469	2.0149612	1.62749457	1.75051717	1.41426669	1.12714243	1.13399028	0.91086558	0.71644362	0.67106975	0.53135055	0.41348087	0.42495262	0.32538565	0.25886365	0.23506905	0.181758	0.14442588	0.13835543	0.09615118	0.08217922
8347.61	2.46635684	2.02208706	1.62880564	1.75281266	1.41671143	1.12178874	1.13795089	0.92203072	0.71565088	0.6712643	0.54411548	0.41196333	0.41630279	0.32484492	0.25162693	0.23307682	0.19016464	0.14018537	0.12815946	0.10467346	0.07923713
8347.81	2.46348986	2.01967951	1.63054584	1.7515469	1.4130436	1.13383731	1.14880251	0.91724804	0.71400014	0.67856206	0.53689378	0.41456821	0.42142736	0.32485922	0.26618111	0.23637272	0.18619163	0.14732731	0.13811988	0.09790761	0.08493253
8348.01	2.4685913	2.01464148	1.63063312	1.75146465	1.41690956	1.12403917	1.14116572	0.91370443	0.71743019	0.67687882	0.52991074	0.40923749	0.42220866	0.3238345	0.26118179	0.23582388	0.18947037	0.14022637	0.132698	0.091384	0.08401003
8348.21	2.47293219	2.02072473	1.62539649	1.76052002	1.42161904	1.12963295	1.14152121	0.92013529	0.71640499	0.67240156	0.54238075	0.41050779	0.42399584	0.32363924	0.24951573	0.23916698	0.18720706	0.14174653	0.13780755	0.10001809	0.07654467
8348.41	2.46857604	2.01816626	1.62304354	1.74876479	1.41929326	1.12224078	1.14484309	0.91572622	0.71336253	0.66962017	0.54023522	0.41647898	0.41985117	0.3250955	0.25572248	0.23172713	0.18450029	0.14278389	0.13019937	0.10510046	0.08372822
8348.61	2.46551141	2.01935716	1.6195051	1.74924926	1.41464053	1.13003183	1.13798093	0.91099003	0.7065112	0.66979254	0.53963131	0.40944781	0.41821634	0.32754549	0.2621622	0.23141671	0.18542917	0.14073097	0.12374538	0.10016997	0.07956924
8348.81	2.4679521	2.02466436	1.63254499	1.75836949	1.41643534	1.12424731	1.14699339	0.91314248	0.71410402	0.68118537	0.54000372	0.4080547	0.4277836	0.32960256	0.25288149	0.23847796	0.187759	0.1409011	0.13260835	0.09908802	0.07627168
8349.01	2.47548494	2.01854273	1.62848735	1.7504342	1.4183508	1.12954378	1.14724635	0.92092493	0.7237459	0.67586411	0.53763336	0.41824542	0.42316996	0.32731947	0.2640905	0.24002696	0.18594606	0.14720369	0.13563174	0.10223205	0.08017269
8349.21	2.47777519	2.02252384	1.6300683	1.76324062	1.42481146	1.12713885	1.14525651	0.91566161	0.71071132	0.67467512	0.54165929	0.41651236	0.42982089	0.33377799	0.25954672	0.23728634	0.18857606	0.14275337	0.14114565	0.10094435	0.07884684
8349.41	2.4651297	2.02205105	1.63598824	1.75240902	1.41249404	1.13684773	1.1434996	0.9150801	0.7188948	0.67647327	0.53649729	0.41652762	0.4194492	0.31882795	0.26168152	0.23624612	0.18206008	0.14162732	0.13710588	0.09509284	0.08672515
8349.61	2.4745799	2.02198287	1.63810922	1.75735454	1.4130672	1.12921886	1.14157628	0.9190245	0.71928709	0.67684496	0.53188962	0.41639237	0.42014848	0.32497963	0.25554467	0.23838306	0.18383511	0.14307135	0.13119859	0.10600955	0.07878776
8349.81	2.47928843	2.02474518	1.63024649	1.75947766	1.42896257	1.1336147	1.14612173	0.91952995	0.71533207	0.67555345	0.53478402	0.41500078	0.4238156	0.33161958	0.25569304	0.23500515	0.17978104	0.1382514	0.13638276	0.09958203	0.07710111
8350.01	2.46956024	2.02212592	1.63264036	1.76202897	1.42964492	1.13402677	1.15185832	0.92457441	0.71550496	0.67598713	0.54037589	0.41528737	0.42624508	0.33159765	0.25599142	0.24264957	0.19314464	0.14537073	0.13284129	0.10434682	0.08641878
8350.21	2.47948083	2.02853294	1.64289856	1.75965814	1.41221438	1.1362679	1.14816951	0.91291407	0.71853383	0.68373478	0.53164762	0.41966044	0.42607223	0.32982715	0.26533123	0.23820115	0.18560155	0.14886619	0.13438123	0.09969361	0.08310571
8350.41	2.47847852	2.02397247	1.64214349	1.75758485	1.41845618	1.14082766	1.14320945	0.91796425	0.72017058	0.67182411	0.52982849	0.4244672	0.42177617	0.32623919	0.2642736	0.23667861	0.17735846	0.1492324	0.13837355	0.09767206	0.08489457
8350.61	2.47969326	2.02206417	1.63343383	1.76256756	1.4274169	1.13526733	1.14948439	0.91943005	0.71553988	0.68050397	0.54305071	0.41209846	0.42509304	0.31837853	0.25087903	0.24023319	0.1822861	0.13877005	0.13971013	0.10653551	0.06980331
8350.81	2.47720084	2.02686811	1.63281196	1.75687031	1.42510131	1.13551456	1.1529138	0.92323975	0.71423158	0.67938722	0.54033425	0.41509891	0.41686498	0.32726291	0.25658239	0.23687483	0.18332417	0.13613966	0.13172215	0.1014885	0.08228268
8351.01	2.48215541	2.03107176	1.64036632	1.75942783	1.42787811	1.12804747	1.1506009	0.92543552	0.71711167	0.67830957	0.54031432	0.4101225	0.43027674	0.33271229	0.2663786	0.23804308	0.18748417	0.14088822	0.13539451	0.10148418	0.07922688
8351.21	2.48567399	2.02090378	1.62553883	1.76412133	1.42449699	1.12552428	1.14701413	0.92139915	0.71890386	0.67353762	0.53761452	0.41547572	0.42065369	0.32299861	0.25824304	0.23816253	0.18646462	0.14033271	0.13214868	0.0992213	0.07241359
8351.41	2.4841145	2.0331945	1.6424582	1.76461128	1.43575964	1.14219761	1.15458845	0.93308762	0.72380694	0.68119205	0.54982561	0.42317449	0.42768537	0.33780631	0.25730487	0.2420354	0.19067176	0.15115214	0.136985	0.11275728	0.08429828
8351.61	2.48405322	2.03287955	1.63372207	1.76327495	1.42527089	1.13157415	1.15518378	0.92057851	0.71031769	0.68876446	0.53970641	0.41281616	0.43145668	0.32639583	0.26043459	0.23930241	0.1862417	0.13898731	0.13591379	0.09965904	0.0779883
8351.81	2.48746428	2.0358419	1.63835921	1.76591114	1.42670021	1.13553397	1.1571524	0.92124585	0.72217797	0.67726387	0.54329771	0.40999657	0.43250905	0.33324822	0.25821383	0.23713518	0.19144113	0.1444243	0.13355201	0.10021431	0.08460015
8352.01	2.48075423	2.0292122	1.62889767	1.75883965	1.4316629	1.13060164	1.14706348	0.9240928	0.72110971	0.67433275	0.54152745	0.41878258	0.41941606	0.32660755	0.25367471	0.23063541	0.18628581	0.13791705	0.12850255	0.10148175	0.07444349
8352.21	2.49150619	2.02631398	1.63993335	1.77005653	1.4247068	1.13503885	1.15791654	0.92221454	0.71223839	0.67971362	0.54060858	0.41570484	0.4270178	0.33034285	0.26134725	0.23587895	0.18495019	0.14464165	0.13544863	0.10271866	0.08319464
8352.41	2.48199734	2.02751084	1.63439608	1.76452974	1.4237536	1.14208436	1.15718101	0.91570905	0.72286781	0.68584455	0.53654212	0.41562211	0.43852602	0.32634028	0.25761886	0.24067212	0.18565376	0.1480918	0.13197607	0.09508426	0.07998648
8352.61	2.4821063	2.03190489	1.64159323	1.76262788	1.42381988	1.14047168	1.15090178	0.91978839	0.72378121	0.68016637	0.53670853	0.41798041	0.41918789	0.32764252	0.26593602	0.23844529	0.1867667	0.14722403	0.13601369	0.09165342	0.08030175
8352.81	2.48863444	2.03529688	1.63864493	1.77307848	1.43782149	1.13312952	1.15674805	0.92868737	0.71944996	0.68185199	0.55233759	0.41352995	0.4273647	0.33708366	0.25640412	0.24091817	0.19355591	0.14342745	0.14196199	0.10571082	0.08134491
8353.01	2.49097785	2.03254982	1.64137006	1.76855306	1.43425808	1.1410346	1.15846394	0.92273072	0.72080191	0.68285669	0.54802078	0.41436206	0.43023097	0.32738956	0.25776668	0.24143768	0.1867841	0.14171983	0.13454384	0.10631902	0.08782044
8353.21	2.48517761	2.03561922	1.64273596	1.76734285	1.43036232	1.1347692	1.15138911	0.9269965	0.72171386	0.68469776	0.54116625	0.41162859	0.43298971	0.33241614	0.26376935	0.24013353	0.19083269	0.14671851	0.13258427	0.10406072	0.08713737
8353.41	2.49071845	2.03474923	1.6375525	1.77283506	1.43152032	1.13474178	1.15589284	0.92295173	0.71236046	0.68419827	0.53951329	0.41538393	0.43064486	0.33334263	0.25454756	0.23846198	0.18482168	0.13779498	0.1414296	0.10027249	0.07896438
8353.61	2.49268422	2.04007264	1.63746166	1.77254728	1.43401609	1.14340997	1.15957378	0.92944959	0.72711786	0.68427957	0.54569453	0.42112004	0.43183743	0.33221587	0.25139256	0.24022938	0.19379075	0.14609195	0.13802594	0.10753305	0.0801827
8353.81	2.4882184	2.03210469	1.63844288	1.77638225	1.42807756	1.14305547	1.15943145	0.92811016	0.72370955	0.68855966	0.54232567	0.41806465	0.43101441	0.32846316	0.25781257	0.24318243	0.18354972	0.14972873	0.13838905	0.09286959	0.0835864
8354.01	2.49034795	2.03532596	1.64999294	1.7722948	1.42667494	1.13899207	1.15896749	0.92467764	0.72525915	0.68519939	0.54141372	0.41979586	0.43137275	0.3346382	0.26270171	0.23675777	0.18820985	0.1472838	0.13154644	0.09479363	0.08029309
8354.21	2.49983868	2.03832241	1.64098167	1.7723122	1.43455229	1.14177203	1.15689682	0.9283388	0.72236999	0.67870081	0.54418319	0.42127167	0.43033539	0.32511982	0.26087757	0.24142862	0.18695815	0.14410425	0.13614911	0.09939201	0.08165875
8354.41	2.49137959	2.02819462	1.64490151	1.78514628	1.43786798	1.14541769	1.16301798	0.92122415	0.71830281	0.69254435	0.54078931	0.42484342	0.42501222	0.32410797	0.25317832	0.24116374	0.18674715	0.14546753	0.14452428	0.09995277	0.0766696
8354.61	2.49298319	2.04000326	1.64154317	1.7724276	1.42751322	1.14425569	1.16133141	0.92525176	0.71820833	0.69394244	0.54616779	0.41718471	0.43425523	0.33662423	0.2575364	0.24343611	0.19473703	0.14388918	0.13671416	0.10153158	0.08088204
8354.81	2.49550757	2.04113789	1.64142575	1.77394871	1.43125902	1.13433842	1.15538668	0.92098812	0.71929891	0.68406738	0.53349847	0.41055495	0.43008982	0.32572135	0.25032672	0.24219919	0.18821819	0.13814601	0.13801569	0.09759171	0.07431251
8355.01	2.48896202	2.03253694	1.64528489	1.78035072	1.4356452	1.14366102	1.15505241	0.93425969	0.73129757	0.68208254	0.54363245	0.42087995	0.42234622	0.32702406	0.25523921	0.24120451	0.18285544	0.14505411	0.12740344	0.0946687	0.0786778
8355.21	2.49001321	2.04929586	1.6479373	1.78532008	1.43515072	1.13822722	1.17029427	0.93476799	0.72131189	0.69546021	0.54557317	0.42014681	0.43082773	0.33684548	0.2575173	0.24358607	0.1939586	0.14465953	0.14400166	0.10689456	0.08709875
8355.41	2.50117263	2.0418665	1.6443553	1.77241019	1.43909488	1.1419251	1.15994262	0.9284325	0.71838077	0.68676604	0.54936141	0.41323363	0.43111502	0.33502062	0.26487943	0.23885728	0.19767769	0.14399482	0.13197917	0.09978611	0.08249894
8355.61	2.49536332	2.04818078	1.65417051	1.77519302	1.43883453	1.14513421	1.1572647	0.93078855	0.7344416	0.68258847	0.5468604	0.42369544	0.4262911	0.33483847	0.26202603	0.23988009	0.19219549	0.14774657	0.12671655	0.09756071	0.08821097
8355.81	2.50129136	2.04494234	1.64756051	1.77514438	1.4389597	1.14431106	1.15418576	0.93729666	0.72887606	0.68933309	0.54845422	0.41876686	0.43013846	0.33447679	0.25949206	0.24455572	0.1927677	0.14736219	0.1354484	0.10137613	0.08630442
8356.01	2.50231251	2.0389299	1.64516711	1.77817682	1.43676386	1.14862823	1.16765427	0.92475775	0.72464569	0.6941768	0.54387802	0.41461622	0.42990266	0.33163937	0.25827213	0.24283505	0.18775638	0.14616443	0.1420998	0.10445292	0.08871999
8356.21	2.4876028	2.04839607	1.64739108	1.7719057	1.44239245	1.14259481	1.15464448	0.93549231	0.72296246	0.68204773	0.55037397	0.41522895	0.42577182	0.33096775	0.25452395	0.23709656	0.19391783	0.14631916	0.12822884	0.10362918	0.07965031
8356.41	2.50900874	2.04450293	1.65095592	1.77824358	1.43863044	1.13966942	1.16077589	0.9350901	0.72584923	0.69351758	0.54935044	0.42215644	0.43910037	0.33317669	0.25862857	0.24168445	0.19399913	0.14431072	0.13311881	0.10405261	0.08468643
8356.61	2.50884423	2.04684492	1.64752102	1.78597073	1.44237814	1.1412313	1.1650927	0.93149212	0.72375615	0.69097532	0.54208606	0.42199456	0.4365884	0.33114775	0.26033684	0.24601842	0.18239959	0.14830018	0.14533848	0.0994776	0.08121887
8356.81	2.50541553	2.04842301	1.64705634	1.787679	1.44117914	1.14141464	1.17124175	0.93030599	0.72112664	0.68921507	0.55203885	0.41584789	0.43007575	0.33364662	0.25706049	0.24636556	0.18900807	0.1409514	0.13811535	0.09742052	0.07665101
8357.01	2.49623594	2.04880973	1.65511203	1.77679567	1.43859754	1.14311075	1.16349029	0.93415025	0.72434529	0.6908542	0.54743785	0.41856491	0.42883979	0.3389357	0.26437088	0.23482443	0.19257982	0.14465095	0.12686485	0.10494954	0.08316103
8357.21	2.51041135	2.04852982	1.64935637	1.78127937	1.44025789	1.14311242	1.16295146	0.93267921	0.72513755	0.69198884	0.54996222	0.41974102	0.43910324	0.33501013	0.25944205	0.247396	0.18790801	0.14623714	0.13742059	0.10279877	0.0781149
8357.41	2.50564966	2.04535337	1.6463232	1.79031161	1.43547736	1.14998746	1.16211747	0.93313054	0.7277902	0.68804205	0.54862255	0.42082297	0.43024956	0.32394966	0.26189919	0.24312998	0.19280394	0.14202333	0.13635939	0.10316665	0.0808436
8357.61	2.50310978	2.04562851	1.65017605	1.78324608	1.43847762	1.1480372	1.17288994	0.9291828	0.72550519	0.69485653	0.54634231	0.4221028	0.4293388	0.3337241	0.25784083	0.23915793	0.1888798	0.14658547	0.13421816	0.09830673	0.07961336
8357.81	2.50309572	2.0568399	1.65168905	1.77885751	1.44264279	1.14520574	1.16326808	0.93770293	0.72441896	0.68584717	0.55135864	0.41722809	0.42801486	0.33309349	0.26224681	0.23909999	0.19509299	0.14559985	0.13355082	0.10581167	0.07636467
8358.01	2.50786385	2.04136892	1.65277028	1.78695349	1.44525681	1.15173006	1.16131805	0.93475417	0.73213394	0.68073119	0.54703277	0.41890012	0.42941128	0.33047112	0.25197645	0.23646833	0.18833073	0.14764858	0.13528007	0.09959896	0.07333365
8358.21	2.49615034	2.06328889	1.65741038	1.7883716	1.45494399	1.14974356	1.16440081	0.93928388	0.73568209	0.69122208	0.55629462	0.42891799	0.42329155	0.34123858	0.26539226	0.23310615	0.19217523	0.15155483	0.12947959	0.10746272	0.08699265
8358.41	2.50480303	2.05448576	1.66074443	1.7835813	1.44052754	1.14898872	1.16837	0.9319475	0.73131855	0.68705572	0.54886907	0.42608367	0.43312489	0.3440555	0.27498551	0.23997761	0.18683823	0.14998318	0.13127869	0.10671909	0.0862588
8358.61	2.51125535	2.04967137	1.65416288	1.78658895	1.44621406	1.15240264	1.16229772	0.93335155	0.73288139	0.68852747	0.55074471	0.42124115	0.4334799	0.33538779	0.25868126	0.23623277	0.18741115	0.15258766	0.13640493	0.098229	0.08629718
8358.81	2.50497445	2.04599662	1.65136671	1.78373174	1.44335423	1.14615989	1.16669272	0.93957976	0.73286565	0.6888553	0.55320734	0.42865168	0.42873179	0.33380016	0.2624261	0.23591162	0.19244488	0.14792467	0.13504547	0.10202653	0.08582059
8359.01	2.50763044	2.05467339	1.65103841	1.79208211	1.44384561	1.14700794	1.17319774	0.92974952	0.7285467	0.69060339	0.5474984	0.41758787	0.43525349	0.34362801	0.25463386	0.24698616	0.1918443	0.13912464	0.1397621	0.1058727	0.07750192
8359.21	2.51008019	2.05401464	1.65972805	1.78814606	1.44502936	1.15301776	1.16990017	0.93525389	0.73040374	0.69271291	0.54473203	0.42029463	0.43625175	0.33310851	0.26566311	0.24144579	0.19132765	0.15119196	0.13268059	0.10181386	0.08388415
8359.41	2.50671014	2.05641099	1.65789127	1.7887123	1.44828401	1.14948964	1.16108893	0.93708566	0.73105701	0.68817414	0.54973239	0.42571722	0.4317268	0.33603676	0.25790187	0.23991538	0.19240148	0.14811469	0.13207811	0.10065515	0.08292738
8359.61	2.51642522	2.05807706	1.65233612	1.7932475	1.45828901	1.14747214	1.17351865	0.94407323	0.71996053	0.69801677	0.55508393	0.41336762	0.43671428	0.33886417	0.2570922	0.23999859	0.19909699	0.14181186	0.14107889	0.11088307	0.07680979
8359.81	2.51208577	2.05623813	1.65491128	1.79102043	1.44515143	1.15357399	1.17100214	0.93726376	0.72383889	0.69286932	0.55109161	0.41945754	0.43716704	0.33443817	0.26650616	0.24157144	0.1882952	0.14417578	0.13316554	0.10060627	0.08373204
8360.01	2.50883779	2.04858823	1.66580558	1.79506473	1.44664536	1.15382719	1.17698764	0.93113259	0.73034628	0.69903577	0.54488653	0.42432128	0.43290745	0.33149847	0.26283093	0.24466706	0.18687709	0.15094257	0.13360494	0.09682639	0.08360139
8360.21	2.51531133	2.05935403	1.66111851	1.79520396	1.45596872	1.15600705	1.16742228	0.94740203	0.73277362	0.69161809	0.55358571	0.42797123	0.43178092	0.33837803	0.2640545	0.2381642	0.19549687	0.1488514	0.13288945	0.1007858	0.08604947
8360.41	2.51914439	2.05386539	1.66450047	1.79455475	1.44663105	1.16647387	1.17006086	0.93977526	0.73023184	0.69246186	0.55516618	0.43117534	0.43932544	0.34055337	0.2650096	0.24309135	0.18897422	0.14610411	0.13606018	0.10529024	0.08670416
8360.61	2.51199898	2.0621595	1.66709542	1.79298834	1.4540783	1.16481543	1.17896913	0.94103077	0.73489483	0.70067252	0.55663389	0.42918025	0.43362056	0.34004387	0.26154919	0.24292494	0.19672783	0.14935185	0.13555306	0.10319455	0.08114472
8360.81	2.52026567	2.05548759	1.66406274	1.78855066	1.44430933	1.1563406	1.17921542	0.93374232	0.73405035	0.70340622	0.55025905	0.41980897	0.43371855	0.33639558	0.26728388	0.24491454	0.18571647	0.14823175	0.14274949	0.09970815	0.08666173
8361.01	2.51645622	2.06209226	1.66127944	1.79184226	1.46025524	1.15227032	1.16777133	0.94155863	0.73080357	0.68357266	0.55584758	0.42348253	0.42679965	0.34409937	0.2590191	0.23778893	0.19822915	0.14863492	0.1368348	0.10327632	0.08220449
8361.21	2.52158007	2.06499358	1.65489435	1.80036406	1.45178352	1.15414023	1.18188023	0.94361738	0.73324235	0.70170558	0.55710667	0.42317139	0.4381703	0.33789047	0.25848575	0.24830509	0.19305189	0.1418655	0.14316648	0.10997612	0.08054367
8361.41	2.51272473	2.06168194	1.66078687	1.79064039	1.44719015	1.14240456	1.17452454	0.93937162	0.72727068	0.69691146	0.55296153	0.4206587	0.43595683	0.34209474	0.26358076	0.23882986	0.19248255	0.13982059	0.12763804	0.10019619	0.08195558
8361.61	2.52411804	2.05497356	1.66752815	1.79308967	1.44918499	1.15500045	1.16818952	0.93760947	0.73985322	0.695552	0.54288858	0.4266895	0.44104015	0.33382019	0.25825783	0.24721528	0.18535026	0.1398461	0.13684577	0.09800298	0.08477011
8361.81	2.50699052	2.06603833	1.65767169	1.79513578	1.46428047	1.16115665	1.17308997	0.94742683	0.73847445	0.68946494	0.55943125	0.43058788	0.43301283	0.33462246	0.26088115	0.24182249	0.1923848	0.1503296	0.13296193	0.10957129	0.08970442
8362.01	2.5072802	2.06437441	1.66811419	1.79465536	1.44896613	1.15471196	1.17717146	0.94283083	0.73272403	0.69716085	0.55623239	0.42765175	0.4290167	0.33772834	0.26598354	0.23946024	0.19050415	0.1468475	0.13229555	0.10141332	0.08766094
8362.21	2.51791653	2.0630612	1.66072536	1.79543738	1.4507557	1.15284538	1.16826986	0.93311051	0.72916134	0.69260634	0.54270738	0.41346132	0.43940436	0.33764108	0.2629921	0.23675991	0.1876448	0.14420796	0.13142222	0.09336479	0.08466569
8362.41	2.52137455	2.06623669	1.65743279	1.79390005	1.45805726	1.1545105	1.16603922	0.95072845	0.73814448	0.69198288	0.55787581	0.42808114	0.43324863	0.33419522	0.26098414	0.23620463	0.18955143	0.14519788	0.13249367	0.10765583	0.07929578
8362.61	2.52355894	2.06687351	1.65889144	1.79516081	1.45110999	1.15395546	1.17243885	0.94868258	0.73090466	0.69199337	0.55764621	0.42461072	0.42809998	0.3412176	0.25935121	0.238302	0.1982301	0.14509035	0.13136643	0.10289152	0.08022204
8362.81	2.52994451	2.06440802	1.66362786	1.80015687	1.45526252	1.15602303	1.18316697	0.94388154	0.72691353	0.69870056	0.55033415	0.41878711	0.43781935	0.34215363	0.26468893	0.24541832	0.19659527	0.14279843	0.13409513	0.10332591	0.08010235
8363.01	2.52278957	2.06007953	1.66377592	1.80071048	1.44754801	1.16354918	1.17803859	0.93875578	0.74013837	0.69289769	0.54921526	0.42623459	0.4278773	0.33301838	0.26496144	0.23954512	0.19252689	0.14587356	0.13219279	0.09485991	0.08632174
8363.21	2.53208908	2.06935521	1.65938783	1.79649786	1.4580153	1.15152836	1.17630123	0.95356325	0.73395737	0.69574321	0.56195849	0.43073379	0.43857943	0.34375413	0.26041313	0.24907876	0.19471939	0.1413262	0.13987941	0.10335977	0.08093444
8363.41	2.53037032	2.05880709	1.66317058	1.8025711	1.45710359	1.15692186	1.18206405	0.94303993	0.7266403	0.70115698	0.55830496	0.42028152	0.44217788	0.34086355	0.26822491	0.24613191	0.19556554	0.14040137	0.14289755	0.1032985	0.08115974
8363.61	2.52867779	2.07229038	1.66630435	1.80284218	1.46190796	1.1550703	1.18959164	0.9418104	0.73791655	0.69802416	0.55529112	0.42718278	0.43968164	0.3404704	0.2652535	0.2420447	0.20156653	0.15030838	0.138354	0.10762937	0.08433977
8363.81	2.52751502	2.06623216	1.67177136	1.80495338	1.45146904	1.16074697	1.18311357	0.94405058	0.74219006	0.70307148	0.55128378	0.4284377	0.44592105	0.33107456	0.27011986	0.24110485	0.1938258	0.1532179	0.13637894	0.10639269	0.08695642
8364.01	2.52416381	2.06498118	1.66256762	1.79876451	1.45832906	1.16027522	1.17666768	0.93746046	0.73268016	0.69602717	0.55289811	0.42796265	0.43406688	0.34003457	0.2668943	0.2399118	0.19176562	0.1448784	0.12998313	0.10533411	0.08580843
8364.21	2.52637681	2.06985112	1.67251348	1.80130319	1.45849595	1.15969205	1.18432998	0.94838623	0.73653015	0.69462145	0.55309457	0.42709433	0.43456589	0.33835848	0.26626416	0.24112202	0.19050129	0.15029026	0.13611239	0.10343869	0.0815219
8364.41	2.52374467	2.0794756	1.67060637	1.80798463	1.45074449	1.15718603	1.18722342	0.9461551	0.73387202	0.70453609	0.55891293	0.42151033	0.43968069	0.3418444	0.26331445	0.24293877	0.19416292	0.14923836	0.13324016	0.10835297	0.08980265
8364.61	2.52851757	2.07681008	1.66456604	1.79713444	1.46488891	1.15232539	1.17681192	0.95195774	0.73393949	0.69895233	0.56173009	0.42456423	0.43607508	0.3522981	0.26455255	0.24130703	0.19839318	0.14342834	0.13142127	0.10844905	0.07748237
8364.81	2.53112826	2.07414599	1.66319346	1.8030868	1.47058664	1.16085005	1.17939829	0.95831827	0.74358137	0.69028152	0.55891579	0.42627441	0.43348824	0.34269222	0.25602432	0.24516989	0.20084484	0.15102483	0.13281697	0.10959656	0.08753696
8365.01	2.52389011	2.07434149	1.66372275	1.80962447	1.46231113	1.15712261	1.1858859	0.94849304	0.73079213	0.70106233	0.55572814	0.42137443	0.43512045	0.3427554	0.2581019	0.2429967	0.19579728	0.14251948	0.13863868	0.10668166	0.08350936
8365.21	2.53017363	2.06791945	1.67387152	1.80085186	1.45455156	1.15514588	1.18261932	0.94504217	0.73356422	0.69765795	0.55368727	0.42590796	0.44107663	0.34237918	0.26725956	0.24226452	0.19403966	0.14581085	0.13885516	0.09916408	0.08753529
8365.41	2.53292951	2.06774827	1.67143917	1.80939321	1.46255098	1.16182399	1.17260503	0.94888977	0.74409946	0.69252409	0.55269211	0.4221152	0.43954145	0.33460125	0.26440545	0.24083687	0.18788989	0.14919973	0.13654631	0.09657557	0.08552137
8365.61	2.53149065	2.07358952	1.67240481	1.80448441	1.46052776	1.16911558	1.18096422	0.95261243	0.73601632	0.6988231	0.56008023	0.43000111	0.43019687	0.33573755	0.26065082	0.24006082	0.19509514	0.15151025	0.13491243	0.10320408	0.08947229
8365.81	2.53489837	2.07860013	1.67685123	1.80884389	1.46285329	1.1626648	1.19223975	0.94610313	0.7361354	0.69769324	0.55993146	0.43006276	0.44348275	0.34846409	0.2690266	0.23956109	0.20025475	0.15229436	0.14274091	0.10684783	0.08912216
8366.01	2.53444824	2.07371422	1.66891289	1.80867891	1.46706639	1.16511846	1.1803398	0.94793633	0.73994478	0.69935287	0.55694669	0.42288672	0.44247948	0.33817586	0.26571937	0.23967339	0.19163187	0.15224577	0.13605326	0.10441859	0.08773318
8366.21	2.53175458	2.06675955	1.67049336	1.81036166	1.46054325	1.15806723	1.18059014	0.95058182	0.74241551	0.69640959	0.55739111	0.43444263	0.43735634	0.3297058	0.26177688	0.24017454	0.19072016	0.15350963	0.12941688	0.10579951	0.07804719
8366.41	2.54418883	2.08109351	1.67589974	1.81713871	1.46494232	1.15984249	1.19006227	0.94676736	0.73749884	0.70370329	0.55903166	0.43614732	0.44566332	0.34674772	0.26782914	0.25022889	0.19212134	0.14501191	0.1401996	0.10487778	0.08103219
8366.61	2.53462777	2.07745071	1.67461961	1.81073479	1.46269522	1.16359467	1.18970322	0.94717291	0.73199383	0.7041818	0.55733436	0.42679739	0.44525038	0.34511932	0.26833187	0.24775125	0.19521983	0.1491071	0.14157504	0.1043268	0.0853089
8366.81	2.53622779	2.07421346	1.67386425	1.81532745	1.47084389	1.15816422	1.18491458	0.95167139	0.73918363	0.70186294	0.55772823	0.42498344	0.43999421	0.34501108	0.26360091	0.2469442	0.19608124	0.14834993	0.13719147	0.09698708	0.08502173
8367.01	2.53891596	2.08401509	1.67524505	1.81237559	1.46657834	1.16449881	1.19174551	0.95324663	0.74272879	0.69860662	0.56392735	0.43495046	0.43891894	0.33990224	0.27355119	0.24540306	0.19520982	0.1537974	0.13530034	0.10557444	0.08856359
8367.21	2.53647909	2.08057328	1.67429757	1.8104618	1.47185359	1.16367674	1.18825387	0.96121505	0.73754223	0.70256294	0.56627768	0.43034135	0.4416083	0.34975036	0.26657959	0.24013115	0.1965359	0.14861442	0.13476318	0.10885508	0.08771387
8367.41	2.54146752	2.07856317	1.67775631	1.808538	1.46506033	1.16367364	1.19526171	0.95267228	0.74093278	0.70856012	0.56012577	0.42383992	0.43714606	0.3416582	0.25842043	0.24481298	0.19809635	0.14620186	0.13957042	0.10564001	0.08282438
8367.61	2.5394319	2.08357831	1.67577351	1.80546335	1.47055183	1.16178817	1.18434786	0.95310548	0.73817379	0.70129717	0.56037778	0.43131661	0.44387137	0.34589799	0.26449387	0.2431605	0.19426425	0.14964211	0.13834709	0.10654075	0.08419072
8367.81	2.5453206	2.08233901	1.68287869	1.81887702	1.47417913	1.16451252	1.18834399	0.95636514	0.74285641	0.70194782	0.56276101	0.43958496	0.44552742	0.34739216	0.26743022	0.24774123	0.19625743	0.15140196	0.1453225	0.10799725	0.08364314
8368.01	2.53699288	2.07347937	1.67631555	1.81810669	1.46925006	1.1693387	1.1928718	0.94793132	0.73862227	0.70428718	0.5566532	0.43263923	0.4383465	0.33525523	0.26373716	0.23856998	0.19049604	0.14388848	0.13867396	0.10421522	0.08165804
8368.21	2.54223785	2.0862567	1.68308377	1.8146017	1.46855293	1.16625309	1.1902995	0.95246843	0.74761542	0.70572914	0.55694359	0.42994653	0.4453479	0.34451302	0.27321645	0.24564816	0.19063266	0.15003992	0.13754982	0.10038121	0.09091631
8368.41	2.54222664	2.08143421	1.67798376	1.81739048	1.47357331	1.16029191	1.18664144	0.95689419	0.73732265	0.70326246	0.56461042	0.42726122	0.44451033	0.34464272	0.26127144	0.24852086	0.19823773	0.14388801	0.1337139	0.10676057	0.07500377
8368.61	2.53672847	2.08180519	1.67482305	1.81731109	1.48074208	1.1645956	1.18680047	0.96680907	0.74077137	0.70738257	0.56758684	0.42742835	0.42960273	0.33909567	0.26266166	0.24244333	0.19979341	0.14305068	0.13471335	0.1084543	0.0800685
8368.81	2.53896913	2.08320637	1.6773386	1.82022552	1.46412597	1.16311812	1.19438123	0.95220712	0.74378713	0.70673145	0.55999297	0.42780148	0.44466745	0.34303626	0.26888676	0.24643804	0.19128044	0.1489904	0.13697833	0.10499866	0.08445969
8369.01	2.55202064	2.08053323	1.6811533	1.82396249	1.46795974	1.16390252	1.19864892	0.94539693	0.74543079	0.71397437	0.55557841	0.4293698	0.45106851	0.34248551	0.26503177	0.25177361	0.18663843	0.14811207	0.13641685	0.1020232	0.0847396
8369.21	2.55339155	2.08664103	1.67563033	1.82268933	1.47215495	1.16400146	1.18991231	0.9570742	0.74523648	0.70705474	0.56231517	0.43093835	0.44101225	0.33605465	0.26622959	0.24717237	0.19495423	0.14850284	0.13987631	0.11039431	0.07622138
8369.41	2.54962024	2.08419128	1.68866277	1.82837609	1.47401057	1.174891	1.20199346	0.95711735	0.74635037	0.71655119	0.56759113	0.43516885	0.44582473	0.3438867	0.27234193	0.24805881	0.19582923	0.15182472	0.14187974	0.11054809	0.09337869
[truncated: 9,152 more rows]

## Sheet: Fig3g
	4.69 nM			9.38 nM			18.8 nM			37.5 nM			75 nM			150 nM			300 nM
[truncated: 841 more rows]

[truncated: 30 more sheets: Fig3h, Fig3i, Fig3j, Fig4a, Fig4b, Fig4c, Fig4d, Fig4e, Fig4f, Fig4g, Fig4h, FigS1a, FigS1b, FigS2, FigS3, FigS5a, FigS6a, FigS6b, FigS6c, FigS7a …]
